# Supplementary material for: Nonlinear relationship between Hemoglobin-to-Age Ratio and all-cause mortality in patients with septic shock: A retrospective cohort study in the MIMIC-IV database
Source: PLoS One. 2024 Dec 6;19(12):e0313937. doi: 10.1371/journal.pone.0313937 (PMC11623482; doi:10.1371/journal.pone.0313937)
Supplement: S1 Raw data — (XLS) [file pone.0313937.s001.xls]

Age	Sex	Ethnicity	Asthma	Diabetes	AP	AF	AMI	AKI stage	WBC	Hb	Platelet	Scr	BUN	INR	Potassium	Sodium	Chloride	Total calcium	SAPSII	SOFA	TET	LOS in hospital	LOS in ICU	HAR	Die or survive	survival time
20.88528443	1	4	0	0	0	0	0	1	7.8	14.8	358	1.6	13	1.2	5	138	105	7.3	38	5	0	21.80972222	13.64	0.708632916	0	28
19.78402546	1	3	0	0	0	0	0	1	36.2	14	220	0.7	6	1.8	3.8	140	110	8.2	43	6	0	5.932638889	5.94	0.707641629	1	22.84722
22.86431089	1	3	0	1	1	0	0	0	18.1	15.7	249	0.9	11	1.2	4.4	137	109	6.4	120	0	0	6.119444444	6.24	0.686659663	1	21.95831
18.51314342	2	3	0	0	0	0	0	0	13.8	12	214	0.7	9	1.4	3.3	141	114	7.2	32	4	0	18.72083333	1.52	0.64818814	0	28
27.17664278	1	4	0	0	0	0	0	2	13.9	16.8	286	2	17	1.1	3.1	142	119	8	49	6	1425.000029	14.70069444	14.65	0.618177901	0	28
18.28699009	2	1	0	0	0	0	0	2	11.8	11.3	150	1.2	11	1.2	3.9	139	102	8.2	53	5	0	16.82777778	8.61	0.617925637	0	28
23.30593681	1	3	0	0	0	0	0	1	13.7	14	200	1.4	22	1.2	4.4	141	109	7.7	82	9	0	13.56805556	2.46	0.60070531	0	28
21.21842063	1	1	0	1	0	1	0	2	2.7	12.5	143	0.9	12	1.2	4.1	135	101	7.8	95	0	0	13.91736111	1.96	0.589110765	0	28
23.12239982	1	3	0	0	0	1	0	3	3.8	13.3	110	3.8	39	1.2	4.2	136	102	6.8	63	4	374.9999943	19.87152778	19.86	0.575199811	0	28
27.07654742	1	3	0	0	0	0	0	3	12	15.5	87	2.4	36	2.7	3.9	145	118	8	118	1	1350.999989	10.44097222	1.51	0.572451124	0	28
23.708134	1	4	0	0	0	0	0	2	29.5	13.5	207	1	13	1.2	4.8	131	98	6.6	65	9	0	31.52777778	2.51	0.569424823	0	28
23.03187384	1	3	0	0	0	0	0	1	21	13.1	141	2.4	79	1.5	4.8	136	102	7.4	56	6	0	8.680555556	3.04	0.568776995	0	28
19.09249005	2	4	0	0	0	0	0	0	10.2	10.6	35	2.1	39	2.1	3.2	137	113	6.5	69	4	0	25.21944444	11.09	0.555192118	0	28
22.3338635	1	3	0	0	0	0	0	2	12.4	12.2	77	0.7	18	1.2	4.3	133	102	7.6	49	2	0	42.59166667	24.14	0.546255689	0	28
22.9598982	1	3	0	0	0	0	0	0	9.5	12.5	17	1.1	30	1.2	3.1	131	102	7	44	4	0	11.57986111	11.44	0.544427501	0	28
35.08622639	2	3	1	0	0	0	0	3	93.6	19	38	1.5	25	1.4	5.1	135	108	6	93	0	2120.999994	8.820138889	5.01	0.541523041	0	28
29.42230942	1	4	0	0	0	0	0	3	27.2	15.7	247	2	17	1.8	3.3	149	111	6.9	48	0	0	10.72916667	10.87	0.533608691	1	17.70347
23.91216737	1	3	0	0	0	0	0	0	8.7	12.6	197	2.4	19	1.4	5.3	139	106	7.8	93	1	0	7.243055556	1.61	0.526928396	0	28
20.82082374	1	3	0	0	0	0	0	0	43.6	10.9	132	1.1	12	2.6	4.3	132	98	7	54	4	0	27.77152778	12.07	0.52351435	0	28
24.17656581	2	3	0	0	0	0	0	2	2.6	12.4	215	0.9	14	1.4	3.8	144	111	6.7	52	4	0	47.35694444	18.38	0.512893357	0	28
29.55570272	1	4	0	0	0	0	0	0	13.4	15	208	2.1	21	1.4	5.8	139	105	7.5	38	3	0	7.688888889	2.11	0.50751627	0	28
28.44225054	1	4	0	0	0	0	0	2	10.6	14.4	253	0.9	20	1.4	4.8	137	100	9.4	50	1	0	13.69791667	13.82	0.50628905	1	15.07534
27.76091483	1	3	0	1	0	0	0	3	6.9	13.8	108	1	30	1.2	2.6	153	153	4.3	116	3	904.0000093	7.302777778	7.44	0.497101774	1	20.75336
27.72867791	1	3	0	1	0	0	0	2	33.2	13.6	334	2.3	17	1.6	5	132	94	8.3	63	4	0	5.022916667	4.94	0.490466947	1	23.8908
23.98556421	2	3	0	0	0	0	0	2	19.4	11.7	183	0.6	8	1.2	3.6	143	112	6.9	106	6	2727.000074	10.09513889	3.29	0.487793403	0	28
26.94462674	1	3	0	1	0	1	0	3	7.1	13.1	54	2.3	49	1.8	8	133	98	6.5	108	6	0	6.819444444	4.62	0.486182278	1	21.30625
23.69286634	1	3	0	0	0	0	0	3	7	11.3	124	1	12	1.4	3.7	138	105	7.9	158	4	1499.999943	12.89097222	12.94	0.476936806	1	15.8012
20.90919552	2	4	0	0	0	0	0	3	7.7	9.7	22	2.9	40	1.3	2.7	143	114	6.7	110	6	3529.000017	3.746527778	1.73	0.463910722	0	28
26.52885606	2	2	0	0	0	0	0	3	8.1	12.3	203	7.6	26	1.1	5	136	102	8.2	50	1	0	30.65416667	3.47	0.463646075	0	28
36.57839125	1	4	0	0	1	0	0	3	4.6	16.9	241	0.9	12	1.6	5.2	134	107	7.1	92	3	0	12.00277778	2.8	0.462021413	0	28
29.66541308	2	4	0	0	0	0	0	2	11.8	13.7	67	0.5	10	2	3.7	148	118	7.3	49	3	0	2.120138889	2.24	0.461817267	1	26.13521
19.78773685	2	3	0	0	0	0	0	1	4.6	9.1	43	1.6	28	1.5	3.5	140	111	7.6	109	7	286.0000134	16.24305556	8.77	0.459880787	1	8.10595
26.11113636	1	3	0	0	0	0	0	1	4.7	11.9	173	0.9	8	1.2	4	139	109	7.8	28	2	0	11.33680556	11.34	0.45574424	1	16.85069
30.25883904	2	4	0	0	0	0	0	1	10.5	13.7	435	6.7	26	1.4	2	136	96	7.7	81	6	0	15.14513889	3.26	0.452760266	0	28
25.88014621	2	3	1	0	0	0	0	2	20.5	11.7	82	0.7	24	1.4	4.1	139	110	6.9	93	5	2100.000027	16.81319444	3.06	0.452083999	0	28
21.76811326	2	4	1	0	0	0	0	0	21.7	9.8	136	0.5	7	1.8	2.7	141	113	6.8	41	4	0	27.80138889	4.28	0.450199789	0	28
22.48255867	2	3	1	0	0	0	0	0	8.5	10.1	108	0.6	11	1.7	3.9	140	111	6.8	31	1	0	5.890277778	3.27	0.449237124	0	28
22.56088383	2	4	0	1	0	0	0	1	4.2	10.1	117	0.6	16	2.1	3.1	136	109	7.1	117	0	700.0000191	1.74375	1.72	0.447677497	1	26.93056
27.78621769	2	4	0	0	0	0	0	2	10.7	12.2	222	0.4	3	2	4.9	145	116	9.9	82	4	0	15.10069444	7.2	0.439066595	0	28
33.69267241	1	3	0	0	0	0	0	3	3.2	14.6	67	1.4	12	1.4	4.7	141	96	8.6	81	7	1050	32.05208333	20.93	0.433328643	0	28
46.23303613	1	4	0	1	0	0	0	3	13.6	19.7	136	1.5	10	1.1	4.1	136	103	8.4	57	3	0	7.343055556	3.4	0.426102234	0	28
25.84514362	2	3	0	0	1	0	0	3	12.9	11	210	3.4	24	2.7	5.6	131	103	7.9	159	1	2401.749978	11.30208333	3.45	0.425611874	1	17.32083
33.65750843	1	4	0	0	1	0	0	2	14.8	14.3	122	3.4	60	1.3	4.7	130	93	6.6	82	0	1750.000038	0.941666667	1.04	0.424868051	1	27.75157
32.25379201	1	4	1	0	0	0	0	3	21.7	13.6	221	5.5	43	2	4	133	96	7.7	95	7	2125.000025	5.88125	3.37	0.421655847	0	28
30.54527014	1	3	0	0	0	0	0	0	21.1	12.8	150	0.9	13	1.3	4.2	135	103	7.5	29	4	0	13.46805556	8.3	0.419050149	0	28
32.30431893	1	3	0	1	0	0	0	2	12.8	13.5	121	1	19	1.8	3.9	126	89	7.7	57	3	0	14.96180556	1.93	0.417900778	0	28
34.25718298	1	4	1	0	0	0	0	1	8.8	14.3	79	2.5	28	1.4	5.1	138	104	6	26	7	0	11.90763889	4.06	0.417430704	0	28
31.59668582	1	3	0	0	1	0	0	3	7.3	13.1	126	3.6	31	1.4	3.9	133	96	8	149	4	0	18.26458333	18.41	0.414600445	1	9.86042
26.42904202	1	3	0	0	0	0	0	0	12.4	10.9	24	0.9	14	1.3	3.8	135	109	7.4	49	0	0	7.859027778	2.75	0.412425089	0	28
28.19796715	1	3	0	0	0	0	0	0	18.4	11.6	253	1.3	17	9.3	3.2	135	105	7.2	53	0	0	10.73958333	2.28	0.411377173	0	28
19.37395678	2	4	0	0	0	0	0	3	12.5	7.9	77	0.9	17	1.4	4.4	141	112	7.3	117	0	7117.999899	44.94375	12.1	0.407763891	0	28
30.16959836	1	3	0	0	0	0	0	1	20.5	12.3	574	0.7	12	1.1	4	141	101	10.4	22	0	0	12.74097222	6.72	0.407695185	0	28
30.7001247	2	4	1	0	0	0	0	2	9.9	12.5	139	1.6	24	2.1	4.3	142	103	8.7	111	4	0	12.40138889	1.44	0.40716447	0	28
28.54456665	1	3	0	0	0	0	1	0	16.1	11.6	316	1	21	1.7	4.3	137	106	7.1	78	8	277.0000014	9.277083333	5.96	0.406382067	0	28
37.64319228	1	4	0	0	0	0	1	2	7.8	15.2	200	0.8	14	1.1	3.9	139	102	7.4	93	0	0	6.020138889	5.97	0.403791471	0	28
30.55676845	1	1	0	0	0	0	0	3	4.7	12.3	29	1.6	60	2.5	4.6	136	106	7.6	67	8	0	30.03125	1.15	0.402529476	0	28
38.33794375	1	4	0	0	0	0	0	0	14.3	15.4	205	2.4	23	1.3	4.1	141	105	7.7	71	6	0	20.14305556	17.73	0.401690818	1	8.0625
27.75515381	2	3	1	0	0	0	0	0	3.7	11.1	74	0.6	12	1.1	4.3	148	117	8.7	57	3	0	29.87638889	19.62	0.399925725	0	28
35.68937931	2	4	0	0	0	0	0	2	19.9	14.2	291	1.6	22	1.6	2.8	145	109	6.3	62	0	350.0000095	15.5875	1.59	0.397877472	1	12.64951
27.25608972	1	1	0	0	1	0	0	3	19	10.8	173	0.8	12	1.8	4.1	124	95	6	129	0	2533.999998	13.69375	1.79	0.396241725	0	28
24.08852487	2	3	1	0	0	0	0	0	7.4	9.5	147	0.6	11	1.7	3.5	138	118	5.9	72	1	0	32.47361111	3.85	0.394378653	0	28
33.51552198	1	4	0	0	0	0	0	0	11.3	13.2	409	0.8	7	1.2	3.3	141	103	8.6	30	0	0	12.24722222	2.52	0.393847365	0	28
27.47592494	2	4	0	0	0	0	0	1	8.8	10.8	345	0.4	12	1.2	4.1	142	107	8.3	29	1	0	17.80555556	17.38	0.39307139	1	10.86109
37.79091017	1	4	0	0	1	0	0	3	20.9	14.8	212	4.2	33	1.5	5.4	138	104	7.5	71	6	0	42.31527778	1.15	0.391628567	0	28
30.81022765	1	3	0	0	0	1	0	0	25.4	12	95	1.8	64	1.2	3.9	135	102	6.9	137	4	0	25.25555556	22.48	0.389481056	0	28
32.17497721	2	3	0	0	0	0	0	1	25.7	12.5	396	0.5	8	3.9	2.9	137	100	6.8	74	0	0	9.559722222	6.8	0.388500664	0	28
26.34152014	1	2	0	0	0	0	0	0	18.4	10.2	107	0.8	9	2.3	4	140	107	8.5	39	3	0	14.65138889	14.66	0.387221388	1	14.12153
33.40596014	1	3	0	0	0	0	0	0	4.4	12.9	175	1.9	67	1.3	3.8	132	100	7.3	36	3	0	36.71736111	10.68	0.386158636	0	28
24.37023124	1	3	0	0	0	0	0	1	15.1	9.4	119	4.6	39	1.3	4.2	138	98	7.2	45	11	0	7.11875	3.17	0.385716488	0	28
37.83526052	2	3	0	1	0	0	0	2	25.7	14.4	192	0.5	39	4.2	2.5	154	118	6.1	68	6	0	16.52222222	8.51	0.380597353	0	28
28.73441794	2	4	1	0	0	0	0	3	5.4	10.9	35	4.6	59	4.9	4.8	135	104	8.1	89	0	0	13.27013889	4.17	0.379336029	0	28
42.7098566	1	3	0	0	0	0	0	3	6.3	16.2	156	4.2	46	2.3	4.9	134	114	6	157	13	1025.999976	20.74375	12.1	0.379303545	0	28
40.43050414	1	2	0	0	0	0	0	3	12.9	15.3	185	5.1	16	5.3	5	141	92	8.1	95	3	2988.000017	5.83125	5.77	0.378427139	0	28
28.06542755	1	3	0	0	1	0	0	2	6.1	10.6	310	1	22	2.6	3.6	136	108	7.9	42	5	0	13.72013889	6.86	0.377688884	0	28
34.58537102	1	3	0	0	0	0	0	2	4	13	191	1.3	31	1.7	4.2	137	105	8.4	90	1	0	8.836805556	1.53	0.375881467	0	28
33.02041774	1	3	0	0	0	0	0	1	11.1	12.4	211	1.2	21	1.2	4.3	140	105	8.3	44	3	0	13.75	4.37	0.375525231	0	28
34.08779757	1	3	0	0	0	0	0	2	30.4	12.8	217	0.8	8	1.3	3.2	139	106	7.8	41	0	0	20.24305556	5.52	0.375500939	0	28
22.93922127	2	3	0	0	0	0	0	0	5.8	8.6	60	0.8	9	1.5	3.4	143	112	7.6	38	4	0	5.246527778	1.39	0.374903747	0	28
31.63388817	1	3	0	0	0	0	0	3	15.6	11.8	6	9.6	131	1.2	3.3	128	94	7.8	144	1	0	11.47569444	11.55	0.373017693	1	12.10863
34.55477122	1	3	0	0	0	0	0	0	9.7	12.8	36	0.9	10	2.1	3.4	136	109	7.5	54	0	0	21.87986111	4.23	0.370426414	0	28
27.02988125	1	4	0	0	0	0	0	3	6.5	10	121	0.7	10	1.5	4.3	143	120	6	131	3	17354.58357	5.481944444	5.54	0.36996093	1	23.29
38.97109321	1	4	0	0	0	0	0	0	4.4	14.4	221	1.5	19	1.2	5	140	106	8.3	45	4	0	9.157638889	2.79	0.369504646	0	28
43.66121115	1	3	1	0	0	0	0	2	22	16.1	286	1.7	24	1.2	6.7	134	103	8.4	98	7	0	1.917361111	1.87	0.36874836	0	28
37.02985844	1	3	0	0	0	0	0	3	13.6	13.6	315	3	18	2.3	6.8	136	101	7.7	105	4	0	11.85416667	11.71	0.367271185	0	28
32.72490849	1	4	0	0	0	0	0	2	10	12	157	0.7	9	1.3	3.4	141	111	7.3	62	7	0	7.395138889	7.47	0.366693157	1	21.17639
44.45434397	1	3	1	0	0	1	0	3	18.5	16.3	224	1.2	54	1.9	3.8	143	94	8.9	98	1	700.0000191	23.25763889	8.57	0.366668329	1	5.1807
32.96585886	2	3	1	0	0	0	0	1	17.2	11.9	245	1	14	1.1	3.5	136	100	8.7	59	1	0	20.94722222	4.98	0.360979523	0	28
32.85694515	1	3	0	0	0	1	0	3	41.7	11.8	270	1.6	52	1.1	4.3	130	97	8.4	113	2	2297.000007	6.829861111	1.23	0.359132596	1	11.8063
41.87842064	1	3	0	0	0	0	0	3	9.1	15	174	1.5	9	1.4	4.1	140	102	8.7	95	6	908.000021	7.999305556	1.36	0.358179697	1	22.1215
24.94625048	2	3	1	0	0	0	0	0	25.7	8.9	179	0.5	5	1.1	3	131	98	7.7	35	1	0	26.30694444	26.17	0.356767042	1	2.42361
25.36613852	2	1	0	0	0	0	0	0	11.1	9	100	0.5	6	1.4	3.3	137	107	7.1	37	4	0	8.311111111	1.31	0.354803708	0	28
39.89576264	2	2	1	1	1	0	0	3	30.6	14.1	83	6.9	147	1.2	4.2	161	119	9.3	110	0	0	21.63958333	5.76	0.353420992	0	28
34.15816188	2	4	0	0	0	0	0	2	14.1	12	183	1.6	57	1.5	3.8	148	106	6.8	89	10	2725.000076	8.034027778	2.12	0.35130696	0	28
36.56387082	1	3	0	1	0	1	0	3	12.5	12.8	214	5.4	39	1.2	4.6	144	104	7.5	138	0	350.0000095	8.870833333	1.92	0.350072345	0	28
39.98761111	1	3	0	0	0	0	0	2	14.3	13.9	324	1.3	21	1.2	6.4	139	110	7.2	84	3	0	19.77986111	19.85	0.347607662	0	28
37.38314019	1	4	0	0	0	0	0	2	13.3	12.9	37	1	25	1.7	3.8	134	102	7	82	0	0	16.39166667	7.22	0.345075345	0	28
35.9438529	2	3	0	0	0	0	0	1	13.2	12.4	225	1	19	1.2	3.2	140	106	6	56	0	0	3.177777778	3.35	0.344982493	1	24.88542
29.58521892	2	3	0	0	0	0	0	0	3.1	10.2	207	0.9	10	1.4	3.8	136	102	7.6	31	3	0	3.810416667	1.76	0.344766758	0	28
29.62167998	2	3	1	0	0	0	0	0	33.3	10.2	163	1.7	67	2.4	4.1	136	93	7	54	4	0	26.10833333	4.54	0.344342387	0	28
30.79029809	2	3	1	0	0	0	0	0	9.5	10.6	111	0.7	4		3	133	101	7.2	47	0	0	10.04375	3.06	0.344264286	0	28
44.15031891	1	4	0	0	0	0	0	2	13.8	15.1	157	2.4	76	1.4	3.7	144	104	7.6	89	7	0	1.426388889	1.2	0.342013385	0	28
50.91142767	1	2	0	1	0	0	0	3	5.5	17.4	41	0.9	54	1.6	5.9	128	94	9.9	97	6	0	11.775	1	0.341770027	0	28
27.94521045	1	3	0	0	0	0	0	0	22.8	9.5	207	0.8	22	1.2	3.1	141	104	7.4	63	1	0	15.04236111	2.27	0.33995092	0	28
46.21948347	1	4	0	0	0	0	0	1	10.5	15.7	141	1.2	15	1.3	4.1	143	109	6.6	82	5	2218.833346	23.06388889	11.7	0.339683588	0	28
35.45880159	2	3	0	0	0	0	0	2	32.7	12	251	0.8	11	1.7	3.7	137	108	7.2	67	4	0	24.79791667	4.72	0.338420913	0	28
31.11521098	1	3	0	1	0	0	0	0	16.7	10.5	181	1	22	1.4	4	134	101	7	49	1	0	20.10902778	4.69	0.33745553	0	28
48.35065412	1	3	0	1	0	0	0	0	15.4	16.3	102	1.2	29	6	4.7	135	95	7.9	34	3	0	19.00138889	16.84	0.337120568	1	9.82778
43.62311236	1	4	0	1	0	0	0	3	24.1	14.7	363	1.5	28	1.5	4.6	141	102	9	122	0	0	3.466666667	1.37	0.336977332	1	27.26976
30.27620006	2	1	0	0	1	0	0	0	8.3	10.2	278	0.3	3	1.3	3.6	137	111	8	41	1	0	11.02361111	3.06	0.336898289	0	28
41.55635974	2	4	0	0	0	0	0	2	15.1	14	358	1.2	23	1.3	4.8	135	105	8.4	67	1	0	13.85138889	4.49	0.336891876	0	28
41.68326464	1	3	0	0	0	0	0	3	4.5	14	191	2	41	2.9	5.5	133	102	7.3	126	3	749.9999857	28.06597222	4.78	0.335866207	1	0.99566
29.19038557	2	4	0	0	0	0	0	0	14.5	9.8	338	0.3	5	1	3.9	143	108	8.5	42	3	0	9.416666667	9.57	0.33572698	1	19.24236
34.41374205	1	4	1	0	0	0	0	0	30.7	11.5	292	2.7	33	1.5	4.7	137	104	7.5	51	8	0	14.02916667	12.81	0.334168832	1	16.39877
29.95804821	1	4	0	0	0	0	0	3	10.8	10	57	4.5	49	2.6	4.5	128	92	10	141	10	10220.99998	15.0875	2.69	0.333800117	0	28
38.10568526	1	3	0	0	0	0	0	0	19.6	12.7	148	1.3	20	2	4.6	127	99	7.7	39	3	0	18.51180556	7.82	0.333283601	0	28
37.92599952	1	2	0	0	0	1	0	1	15	12.6	177	14.8	83	1.5	6.9	135	93	9.3	70	0	0	3.256944444	2.08	0.332225918	0	28
25.59678659	2	4	0	0	0	0	0	0	17	8.5	253	0.9	12	1.3	3.5	140	116	6.8	76	1	350.0000095	26.81319444	10.96	0.332072933	0	28
37.99336353	1	4	0	1	0	0	0	2	3.4	12.6	188	0.6	8	1.5	3.9	148	113	8.6	23	2	2600	26.77361111	10.94	0.331636866	1	1.8418
47.12768574	1	2	0	1	0	0	0	3	23.1	15.6	234	2.2	63	1.8	5.2	135	92	8.2	132	9	0	19.85694444	6.32	0.331015618	0	28
45.64513847	1	2	1	0	0	0	0	3	24.9	15.1	262	4	26	1.1	8.7	145	109	8.2	122	1	0	73.70555556	11	0.330812886	0	28
26.04580867	1	3	0	1	0	1	0	3	14.9	8.6	134	4.8	61	2.1	5.9	137	100	6.8	65	1	0	1.635416667	1.16	0.330187483	1	26.78403
32.11666542	1	4	0	0	0	0	0	3	3.9	10.6	94	6.6	51	1.9	5.7	134	101	6.4	139	7	0	12.21944444	2.37	0.330046718	0	28
47.61537434	2	2	1	0	0	0	0	3	32.9	15.7	475	2	14	1.5	5.1	136	96	10	95	5	5228.000098	17.23055556	2.05	0.329725435	0	28
33.73361368	1	3	0	0	0	0	0	3	2.2	11.1	66	5.4	118	1.5	4.3	130	96	5.3	125	6	0	11.6875	3.74	0.329048649	1	9.00093
31.34294424	2	2	0	0	0	0	0	0	20.2	10.3	285	0.7	11	2	3.7	139	105	7.7	37	1	0	39.75486111	4.97	0.328622606	0	28
38.6493811	1	4	0	0	0	0	0	2	12.4	12.7	359	1.3	15	1	3.4	137	102	7.9	46	5	0	12.55833333	6.27	0.328595171	1	22.41979
36.56970409	2	3	0	0	0	0	0	3	5.1	12	261	3.4	71	1.4	5.8	135	99	8.6	85	2	1500.000011	5.588888889	5	0.328140473	1	23.62207
48.00306114	1	3	0	0	0	0	0	2	9.1	15.7	258	0.6	18	1.2	3.9	141	106	8.6	90	0	0	8.822222222	2.02	0.327062475	1	11.98748
35.48294844	2	3	0	0	0	0	0	3	15.4	11.6	12	1.5	12	2	4.7	140	114	7.1	109	2	700.0000095	13.98333333	15.26	0.32691759	1	14.01765
26.00470578	2	3	0	0	0	0	0	3	5.7	8.5	7	0.5	22	1.4	4.2	135	107	7.2	61	1	725	5.699305556	3.6	0.326863917	0	28
35.20569315	1	4	0	0	0	0	0	0	1.8	11.5	54	3.1	45		4.3	134	102	7.1	102	1	0	8.489583333	6.92	0.326651714	1	21.66491
30.3910421	2	4	0	0	0	0	0	2	16.8	9.9	379	0.5	7	1.2	4.5	135	103	7.9	84	0	0	5.618055556	1.42	0.325753884	0	28
37.16546982	1	4	0	1	0	0	0	1	7.2	12.1	172	6.2	61	2.9	6	133	97	8.5	49	7	0	15.12152778	10.18	0.325571022	0	28
38.77840423	1	3	0	0	0	0	0	1	15.9	12.6	138	1.6	18	2.1	4.2	138	104	7.7	24	4	0	25.6125	13.4	0.324923118	0	28
42.17456273	1	3	0	0	0	1	0	3	16.2	13.7	178	1.4	28	2	4.5	139	115	7.2	73	1	2500.000038	4.402777778	2.33	0.324840357	0	28
35.76435814	2	3	0	0	0	0	0	0	27.4	11.6	122	0.5	6	1.2	3.4	142	112	7.4	44	3	350	6.061805556	1.13	0.324345259	0	28
39.79465205	1	3	0	0	0	0	0	1	21.9	12.9	205	1	18	1.4	3.4	132	97	8	46	1	0	3.346527778	1.29	0.324164161	0	28
36.72169441	1	3	0	0	0	0	0	0	24.5	11.9	204	1.4	26	1.3	3.5	134	103	8	51	5	0	38.64444444	16.8	0.324059121	0	28
38.11214026	1	4	0	1	0	1	0	1	9.8	12.3	154	1.5	34	1.7	4.2	137	102	7.7	132	2	0	7.163888889	3.38	0.32273181	0	28
44.36894123	1	4	0	0	0	0	0	3	17.3	14.3	88	15	67	1.4	4.1	131	84	8.9	47	4	0	46.37569444	9.2	0.322297526	0	28
35.45154993	2	3	1	1	0	0	0	2	5	11.4	218	0.6	6	1.4	6.2	137	103	7.4	98	2	0	8.017361111	1.94	0.32156563	0	28
27.42136637	2	3	0	0	0	0	0	2	23	8.8	89	0.7	33	1.4	3.7	137	105	6.8	68	4	1876.999991	13.96875	4.35	0.320917633	1	5.6326
31.84136385	1	2	0	0	0	0	0	2	30.5	10.2	216	2.1	29	3.8	6	131	91	8.9	66	4	0	27.65694444	7.07	0.320338037	0	28
33.85299229	2	3	0	0	0	0	0	2	6.7	10.8	241	0.6	7	1	4.1	144	111	9	36	0	0	8.961111111	4.15	0.319026451	0	28
29.20654495	2	1	0	0	0	0	0	2	15.2	9.3	145	0.4	5	1.5	3	133	101	7.9	66	0	1400	12.49236111	12.56	0.318421779	1	16.3771
34.95217311	2	3	0	0	0	0	0	3	23.5	11.1	447	1.1	26	1.3	3.6	135	110	8.3	92	4	2125.00002	5.589583333	5.71	0.31757682	1	23.1406
41.95176638	2	2	0	0	0	0	0	2	37.2	13.3	44	1.5	59	1.6	4.5	134	98	7.4	92	6	1100.000011	42.29236111	2.9	0.317030751	1	12.7425
30.06515467	1	4	0	0	0	0	0	0	7.4	9.5	171	1.8	45	1.5	3.6	138	101	6.5	33	4	374.9999807	3.416666667	1.5	0.315980413	0	28
42.43850303	1	4	0	0	0	0	0	2	10	13.4	165	1.3	11	1	3	150	107	7	46	4	0	17.45138889	2.51	0.315751005	0	28
43.10339226	1	2	0	0	0	0	0	0	3.2	13.6	53	4.1	58	1.9	3.3	137	105	6	68	6	0	23.52291667	2.45	0.31552041	0	28
37.74983778	2	3	0	0	0	0	0	0	25.7	11.9	81	0.7	7	1.8	3.6	138	112	7.3	39	4	0	3.441666667	1.77	0.315233143	0	28
35.23711828	2	4	0	0	0	0	0	0	1.7	11.1	165	0.6	7	0.9	3.2	135	100	7.1	32	4	1062.50001	25.60277778	9.94	0.315008733	1	8.807
41.90641958	1	3	1	0	0	0	0	2	46.2	13.2	261	2	24	1.6	6.6	134	104	6.9	121	10	0	14.56180556	5.04	0.31498754	1	17.81572
37.54275004	2	4	0	0	0	0	0	3	7.9	11.8	282	0.7	12	1	4.2	143	110	7.4	98	2	0	6.529861111	3.36	0.314308355	0	28
22.29593203	2	2	0	0	0	0	0	1	19.5	7	173	0.6	8	1.2	2.7	140	117	5.2	69	1	725.0000095	10.78888889	5.6	0.313958618	0	28
26.44445897	1	1	0	0	0	0	0	0	14.4	8.3	35	0.8	11	1.3	3.4	144	119	6.3	34	4	0	37.55208333	5.43	0.313865374	0	28
43.8225198	1	4	0	1	0	0	0	0	1.9	13.7	57	0.8	12	1.9	3.1	142	107	7.1	56	5	0	11.04722222	4.26	0.312624652	0	28
28.78929693	1	3	0	0	0	1	0	1	15.4	9	203	1.2	17	1.3	4	137	112	7.5	77	3	700.0000191	6.445833333	4.27	0.312616179	0	28
32.97348508	2	4	0	0	0	0	0	1	14.2	10.3	122	0.6	10	1.6	3.5	139	111	6	33	1	0	25.75625	5.04	0.312372198	0	28
24.40164307	2	3	0	0	0	0	0	0	1.6	7.6	60	0.6	6	1.6	3.5	135	110	6.6	35	1	700	4.252777778	1.81	0.311454437	0	28
34.79004316	1	3	0	0	0	0	0	0	11.3	10.8	134	0.6	11		3	140	111	6	27	0	0	28.74791667	7.71	0.310433648	0	28
33.85712388	2	4	0	0	0	0	0	0	10.1	10.5	53	0.6	13	1.4	3	132	102	6.5	80	3	0	1.572916667	1.75	0.310126756	1	26.70595
28.4062909	2	3	0	0	0	0	0	1	10.3	8.8	151	2	27	1	3.7	140	108	6.9	44	0	0	6.480555556	3.66	0.309790533	0	28
50.46270692	1	3	0	0	0	0	0	2	29.1	15.6	154	2.1	41	1.6	5.4	128	98	7.5	36	1	0	32.52777778	32.72	0.309139183	0	28
42.3855891	1	4	0	1	0	1	0	2	11	13.1	115	0.8	14	1.3	4	142	109	7.1	32	1	0	5.998611111	6.02	0.30906731	1	22.62689
34.3673016	2	3	0	1	0	0	0	0	9.5	10.6	206	0.6	2	1.3	4.1	143	111	8.5	32	1	0	8.455555556	2.71	0.308432711	0	28
28.5523773	2	3	0	0	0	0	0	3	0.1	8.8	36	0.9	29	1.1	3.3	137	96	8.1	141	7	6296.000112	72.825	21.9	0.30820551	0	28
30.19059091	1	2	1	0	0	0	0	2	23.5	9.3	329	0.9	13	5.7	4.5	144	113	7.6	74	1	0	10.72013889	1.76	0.308042994	0	28
39.96482644	2	3	0	0	0	0	0	0	6.1	12.3	165	0.8	13	1.4	3.6	134	99	8.1	36	0	0	15.86944444	4.18	0.307770635	0	28
47.20953003	1	3	0	0	0	0	0	3	3.1	14.5	302	1.1	31	1.2	6.2	126	92	7.9	132	0	0	15.97083333	5.31	0.307141376	0	28
40.41860564	1	3	0	0	0	1	0	3	32.9	12.4	207	2.7	52	6.4	4.2	136	87	7.6	45	4	0	7.165277778	7.11	0.306789406	0	28
52.82672379	1	3	0	0	0	0	0	3	9.9	16.2	137	9.3	100	1.7	3.4	127	92	8.4	98	10	0	15.58819444	15.58	0.30666297	1	13.13194
27.72292062	2	3	0	0	0	0	0	2	11.4	8.5	160	0.9	10	2.2	3.5	131	95	7.8	53	3	350	9.486805556	3.74	0.306605502	0	28
29.69346336	1	4	0	0	0	0	0	2	8.3	9.1	336	0.6	7	1.4	3.2	112	105	6.1	44	1	0	4.907638889	1.62	0.306464756	0	28
33.4105174	1	3	0	1	0	0	0	3	26.3	10.2	147	0.7	18	2	3.9	124	85	8.9	70	1	2674.999975	9.502083333	9.52	0.305293087	1	19.1201
29.19904991	2	3	0	0	0	1	0	3	16.2	8.9	58	3.3	25	1.8	3.8	136	98	5.9	114	1	4823.922997	50.55416667	37.45	0.304804438	0	28
42.06665489	1	3	0	0	0	0	0	3	5.5	12.8	222	1.5	23	1.3	3.6	133	102	6.8	92	4	22988.00012	23.82916667	2.37	0.304279008	0	28
36.918628	1	2	0	1	0	0	0	0	2.8	11.2	265	4.1	40	2.4	3.6	136	104	7.1	47	7	1129	23.14305556	7.41	0.303369887	1	5.6313
30.9862544	2	4	0	0	0	0	0	0	20.8	9.4	314	6.7	26	2.6	3.6	131	96	9.2	73	5	350.0000095	24.94166667	3.06	0.303360318	0	28
37.94505264	2	3	0	0	0	0	0	2	22.9	11.5	416	0.7	3	1.2	4.1	145	112	7.1	31	0	0	7.81875	2.5	0.303069813	0	28
45.21912412	1	3	0	0	0	0	0	1	2.6	13.7	58	0.9	6	1.3	3.3	135	98	7.6	57	1	0	61.2375	2.59	0.302969159	0	28
54.85039698	1	3	0	0	0	0	0	3	18.5	16.6	274	2.5	88	1	7.3	143	99	7.2	122	3	350.0000095	7.146527778	1.43	0.302641383	0	28
47.37434564	1	4	0	1	0	0	0	3	18.5	14.3	215	4.5	55	1.1	5.4	134	92	7.6	59	9	0	5.127083333	1.04	0.301851135	0	28
30.92034878	2	3	0	0	0	0	0	2	19.4	9.3	173	0.5	7	1.4	5.8	141	110	8.7	35	2	1400.000019	9.533333333	2.56	0.300772804	0	28
33.9409857	1	3	0	0	0	0	0	1	8.2	10.2	110	1.9	25	1.3	4.6	135	102	9	49	1	0	4.965277778	2.23	0.30052162	0	28
63.73000116	1	4	0	0	0	0	0	3	23.5	19.1	341	1.7	24	1	6.2	135	98	8.5	102	5	0	6.659722222	2.45	0.299701862	0	28
44.47145112	1	4	0	0	0	0	0	3	17	13.3	223	1.7	28	1.5	6.4	133	96	9.2	74	4	0	35.67013889	19	0.299068271	0	28
56.54956714	2	3	0	0	0	0	0	2	5.5	16.9		2.6	69	1.4	5.1	136	104	7.5	58	1	0	4.068055556	2.38	0.298852862	0	28
42.51696425	1	4	0	1	1	0	0	2	26.7	12.7	145	1.9	19	1.5	5.7	137	97	7.5	90	0	0	17.99722222	18.04	0.298704299	1	10.67499
35.85353227	2	3	0	0	0	0	0	3	18.6	10.7	392	0.4	4	1.9	4.1	133	98	7	147	6	656.9999963	5.079861111	2.32	0.298436425	0	28
44.25600614	2	4	0	0	0	0	0	0	15	13.2	130	1.1	38	1.9	2.7	127	84	9.6	61	9	0	82.17222222	2.73	0.298264601	0	28
56.79060976	1	3	0	0	0	0	0	3	8.5	16.9	102	1.1	13	1.3	4.3	134	103	7	83	4	0	6.858333333	6.95	0.297584408	1	21.94097
49.21000916	1	3	0	0	0	0	0	2	3.5	14.6	434	1.4	21	2.1	4.1	138	105	8.6	69	1	0	12.4	2.41	0.29668761	0	28
47.95286238	2	4	0	0	0	0	0	3	9	14.2	41	2.7	34	5.1	4.6	137	94	8.4	123	10	626.0000038	9.439583333	1.61	0.296124137	0	28
57.89556681	2	3	0	0	0	0	0	3	8.8	17.1	154	1.7	39	3.5	6	125	93	7.1	103	1	349.9999933	41.84027778	41.23	0.295359402	0	28
45.74642961	1	3	0	0	0	0	0	3	16.4	13.5	197	6.8	64	1.6	4.8	140	102	6	88	3	0	4.886111111	4.99	0.295104998	1	23.65035
42.01911214	1	4	0	0	0	1	0	3	11.7	12.4	294	4.7	49	1.3	4.4	135	97	8.2	93	1	0	7.581944444	1.52	0.295103808	0	28
32.20100547	1	1	0	0	0	1	0	0		9.5	35	0.7	13	1.1	4	139	104	8.4	41	4	0	14.78472222	3.64	0.295021844	0	28
26.52352656	2	3	0	0	0	0	0	2	12.8	7.8	276	0.4	5	1	3.9	135	112	6.3	81	0	1679.000033	46.9625	47.03	0.294078541	0	28
45.25402024	1	3	0	0	0	0	0	2	9.6	13.3	60	2.7	44	2	4.9	131	91	7.8	62	0	279.999999	31.52291667	31.58	0.293896541	0	28
44.23793585	1	3	0	0	0	0	0	2	7.3	13	24	0.8	13	1.2	3.5	134	109	6.3	81	7	0	8.024305556	2.55	0.293865429	0	28
39.13826069	1	4	0	0	0	0	0	0	9.1	11.5	219	0.9	15	1.1	4.6	139	102	9	23	0	0	28.09375	3.16	0.293830124	0	28
54.17224881	1	3	0	0	1	0	0	3	17.5	15.9	126	2.1	28	0.9	3.6	133	100	6.7	94	2	0	7.897222222	2.92	0.293508214	0	28
56.99353838	2	4	1	1	0	0	0	3	1.5	16.7	207	1.1	14	1.4	5.8	140	120	5.6	151	3	0	3.298611111	3.4	0.293015673	1	24.87569
44.71408234	2	3	0	1	0	1	0	0	13.1	13.1	208	12.9	35	2.3	3.8	135	100	9.5	69	5	1750.00001	8.846527778	2.65	0.292972579	0	28
43.37659772	2	2	1	1	0	0	0	1	13.8	12.7	322	1.7	18	1.4	4.5	144	108	7.6	58	4	651.0000706	6.795833333	3.65	0.292784604	0	28
53.37219045	1	4	0	0	1	1	0	3	28.3	15.6	338	1.1	22	1.2	3.5	130	94	8.7	145	2	1800.000019	3.071527778	3.09	0.292287048	0	28
44.49579761	1	3	0	0	0	0	0	2	25.2	13	300	1.5	15	1.6	4.4	136	98	8.1	46	8	0	6.577777778	3.67	0.292162422	1	16.14714
35.60551938	1	4	0	0	0	0	0	1	15.1	10.4	165	7.6	38	2.7	4.7	134	99	7.3	74	1	0	13.96458333	3.94	0.292089546	0	28
44.53086105	2	3	0	0	0	0	0	0	2.9	13	216	1.3	30	1.3	4.7	135	107	10	61	0	0	18.52569444	11.34	0.291932374	0	28
42.47904502	2	3	0	1	0	0	0	1	32.7	12.4	42	0.9	31	2	9.3	132	101	7.6	57	0	0	3.481944444	2.63	0.291908634	1	25.03056
49.01115699	1	3	0	0	0	1	0	3	12.4	14.3	121	2	33	1.5	4.5	138	107	9	113	4	0	16.76041667	16.78	0.2917703	0	28
36.04034616	1	4	0	1	0	0	0	3	30	10.5	262	5.5	36	1.2	4.2	137	94	7.9	121	0	0	28.75763889	26.72	0.291340154	0	28
37.45814373	2	3	1	1	0	0	0	2	33.6	10.9	437	0.7	25	1.6	4.8	139	103	8.1	91	1	0	41.71736111	3.17	0.290991462	0	28
39.52608035	1	3	0	1	0	0	0	2	19.4	11.5	375	1.3	20	1.2	4.9	134	103	8.7	55	1	0	24.76944444	3.07	0.290947139	0	28
33.6867916	2	1	0	0	0	0	0	0	9.9	9.8	170	0.8	18	1.2	3.9	134	103	7.3	46	0	625.0000153	4.807638889	3.08	0.290915208	0	28
30.00420399	2	4	1	0	0	0	0	0	2.7	8.7	133	0.5	8	1.3	3.4	139	111	7.4	30	1	0	6.194444444	1.1	0.289959367	0	28
57.60280718	1	3	0	0	0	1	0	3	19.8	16.7	196	4.8	63	1.5	6.7	141	100	8.4	119	12	14862.00008	5.813888889	2.54	0.289916426	0	28
44.50607238	1	3	0	0	0	0	0	0	21.5	12.9	49	1.2	14	2	5.6	138	98	7.3	49	6	0	9.127777778	3.34	0.289848088	0	28
46.23724666	1	4	0	0	0	0	0	0	6.8	13.4	278	1.5	21	1.1	5.3	134	106	7.4	47	4	0	19.90208333	8.9	0.289809644	0	28
41.42061344	1	4	0	0	0	0	0	3	2	12	68	1.7	67	2.4	4.7	143	109	6.3	131	6	276	27.95208333	2.02	0.289710823	0	28
49.02268093	1	3	0	0	0	0	0	0	9.6	14.2	173	2.8	62	1.5	6.8	134	97	7.7	82	0	0	28.40138889	2.14	0.289661841	0	28
32.15625401	2	3	0	0	0	0	0	3	7.7	9.3	193	2.7	60	1.5	5.2	137	95	9.2	114	2	274.9999934	20.71736111	12.96	0.289212792	0	28
37.00982423	1	4	0	0	0	0	0	1	14.1	10.7	352	0.8	15	1.6	3.9	130	97	7.2	47	4	0	7.963194444	7.9	0.289112424	0	28
28.38508905	1	4	0	0	0	0	0	2	11.8	8.2	87	0.7	24	1.7	3.7	138	108	6.5	90	4	3075.000073	4.125	3.76	0.288884068	1	24.8867
39.57261898	1	2	0	0	0	0	0	3	8.8	11.4	87	9.3	57	1.4	4.5	134	97	8.8	60	9	0	3.9375	1.2	0.288077976	0	28
41.74490186	1	4	0	1	0	0	0	3	20.3	12	54	4	68	3.9	6.7	135	96	6.4	86	11	0	2.8125	1.03	0.287460252	0	28
33.40150701	1	3	1	0	1	0	0	3	27.3	9.6	123	3.6	78	3.3	4.1	134	104	9.7	125	7	0	14.50763889	2.44	0.287412182	0	28
41.84925048	2	3	0	0	0	0	0	2	12.9	12	131	0.8	14	1.9	3.7	140	111	7.3	69	7	0	3.759027778	2.77	0.286743487	0	28
27.55566386	1	4	0	1	0	0	0	2	0.6	7.9	101	0.7	15	1.5	3.1	143	118	4.6	94	6	649.9999857	8.44375	5.43	0.286692422	0	28
33.61578655	2	1	0	0	0	0	0	0	24	9.6	155	0.9	8	1.4	3.4	141	111	6.3	32	3	0	8.774305556	2.85	0.285580109	0	28
47.29924421	1	3	0	0	0	0	0	2	45.6	13.5	276	0.9	11	1.6	3.6	141	107	8.2	48	0	0	2.906944444	2.9	0.285416823	1	25.87986
35.51465497	1	3	0	0	0	0	0	0	21	10.1	84	0.8	17	1.5	3.4	129	96	7.9	25	2	0	5.922222222	1.88	0.284389642	0	28
30.59650519	2	3	0	0	0	0	0	0	7.9	8.7	154	0.7	14	1	4.5	137	97	8.3	62	2	0	23.65763889	1.54	0.284346201	0	28
45.10275911	1	4	0	1	0	0	0	3	7.2	12.8	134	0.5	12	2	3.5	135	106	8.1	104	0	2712.000066	33.95347222	9.17	0.283796385	0	28
35.96730113	2	3	1	0	0	0	0	0	11.2	10.2	239	1	19	1.2	3.2	137	106	9.5	44	0	0	17.93888889	1.34	0.28359092	0	28
62.0694992	1	3	0	1	0	1	0	3	9.5	17.6	173	1.1	27	1.1	4.1	138	101	7.8	69	2	0	7.122222222	5.04	0.283553117	0	28
50.087269	1	4	0	0	0	0	0	1	18.9	14.2	440	1.3	17	1.2	5.1	143	112	7.7	117	0	0	17.44930556	1.75	0.283505176	1	7.57513
51.91427396	1	3	0	0	0	0	0	3	32.9	14.7	261	1	26	1.1	3.6	147	111	7.7	71	7	0	16.01388889	6.23	0.283159117	0	28
44.889821	1	3	0	1	0	1	0	1	18.4	12.7	190	1.4	34	1.6	4.5	134	99	8.8	32	0	0	5.161805556	1.42	0.282914917	0	28
56.23085463	1	2	0	0	0	0	0	1	10.3	15.9	229	1	7	1.4	4	141	101	9	113	0	4357.00008	13.47777778	4.84	0.282762908	0	28
28.32787721	2	2	0	0	0	0	0	0	8.2	8	180	0.5	13	1.3	3	143	109	7.6	46	4	374.9999943	2.461111111	1.13	0.282407324	1	27.65014
54.91322253	1	3	0	1	0	0	0	3	12.1	15.5	249	1.7	67	1.8	5.2	132	93	8.4	118	10	350	47.47430556	27.49	0.282263529	0	28
31.90475501	1	3	0	0	0	0	0	0	11	9	29	1.4	32	1.5	3	132	98	7.4	91	0	0	53.60069444	8.57	0.282089613	0	28
47.87374528	1	2	0	0	1	0	0	3	1.7	13.5	52	1.4	15	1.4	4	137	107	5.7	158	6	962.9999905	4.153472222	4.39	0.281991725	1	24.0143
38.33364295	2	4	0	0	0	0	0	0	20.3	10.8	282	0.6	6	1.4	4	141	112	7.6	34	2	0	5.336111111	2.46	0.281736855	0	28
47.58876025	1	3	0	1	0	1	0	3	31.3	13.4	310	1.8	34	5.3	6	126	88	9	52	2	0	36.76458333	5.89	0.281579094	0	28
33.79043309	1	4	0	0	0	0	0	0	13.8	9.5	86	0.5	6	1.3	3	137	100	7.7	29	2	0	6.386111111	3.47	0.281144665	0	28
32.36974534	1	4	0	0	0	0	0	3	3.7	9.1	43	1.3	12	6.4	3.4	133	95	7.2	125	13	1960.000019	19.54930556	3.33	0.28112671	0	28
48.88138291	2	3	0	0	0	0	0	3	5.9	13.7	485	0.6	11	1.3	3.9	142	98	8.7	41	0	0	1.511111111	1.77	0.280270303	1	26.64785
32.48543728	1	4	0	0	0	0	0	1	25.6	9.1	895	0.9	7	1.4	5.2	133	101	7.3	58	4	2364.330587	28.78819444	4.7	0.28012552	1	0.0757
36.8343726	2	3	0	0	0	0	0	0	6.1	10.3	67	0.7	10	1.3	3.7	137	105	7.9	29	4	0	10.48888889	3.77	0.279630119	0	28
31.12823119	1	3	0	0	0	0	0	1	8.7	8.7	118	0.8	10	1.6	2.9	107	77	5.9	45	2	0	7.497222222	1.83	0.279489058	0	28
38.30205559	2	3	0	0	0	1	0	0	13.6	10.7	161	0.8	13	1.8	3.6	139	107	7.9	28	1	0	8.454861111	3.64	0.279358375	0	28
46.23188583	1	4	0	0	0	1	0	3	19.1	12.9	196	4.1	43	1.2	8.9	129	94	5.3	98	4	0	11.85416667	7.82	0.279028202	0	28
71.06916297	1	3	0	0	0	1	0	3	10	19.8	119	2.4	74	2.1	4.2	134	91	8.6	75	0	0	26.30694444	26.46	0.278601846	1	2.48891
38.43227808	1	4	0	0	0	0	0	0	14.2	10.7	113	1	18	1.9	3.7	135	105	8.3	39	4	0	36.73958333	4.5	0.278411807	0	28
58.38296245	1	3	1	1	1	0	0	3	9.4	16.2	432	1	27	1.5	4.4	137	99	8.1	150	4	0	8.203472222	2.29	0.277478211	0	28
61.99130242	1	3	0	1	0	0	0	2	20.1	17.2	235	1.5	50	2.2	5.7	128	94	8.9	82	3	0	22.72638889	18.67	0.277458278	0	28
30.67265912	2	2	1	0	0	0	0	0	6.9	8.5	250	0.4	11	1.1	3.9	140	114	7.4	65	0	0	4.265277778	1.09	0.277119762	0	28
52.70227129	1	3	0	0	0	0	0	0	18.1	14.6	301	0.6	6	1	3.6	140	105	8.8	33	1	0	23.70486111	5.87	0.277027909	0	28
25.64819086	1	3	0	0	0	0	0	3	10.9	7.1	93	1.4	15	1.8	4.3	145	111	7.7	132	4	28166.99978	57.91944444	1.48	0.276822644	0	28
56.91105501	2	4	0	0	0	0	0	3	25.4	15.7	323	0.8	9	1.3	3.3	138	97	9	48	0	0	5.308333333	1.55	0.275869073	0	28
35.22190006	1	4	0	1	0	0	0	2	17.9	9.7	227	0.2	9	1.2	3.9	141	107	7.5	43	4	1548.999995	4.515972222	1.91	0.275396841	1	23.8507
54.14456169	2	3	0	1	0	1	0	3	18.4	14.9	194	0.7	7	1.4	3.2	137	102	7.7	50	1	0	6.649305556	1.43	0.275189226	0	28
49.55350425	2	3	0	0	0	0	0	1	13	13.6	289	4.5	40	1.8	4.4	137	105	7.2	51	0	0	12.10416667	8.17	0.274450823	1	20.77595
43.04287021	1	3	0	0	0	0	0	0	38.4	11.8	335	1	13	1.2	4.2	136	99	8.8	38	4	0	10.63958333	5.96	0.274145287	0	28
44.14291902	1	2	0	1	0	0	0	3	6.8	12.1	143	7.6	31	1.2	4.5	145	101	8.9	56	3	0	4.825	1.61	0.274109648	0	28
41.59161878	1	3	0	0	0	0	0	3	26.1	11.4	77	1.4	23	1.9	4.6	144	103	8.1	114	1	700.0000191	7.420833333	1.23	0.274093684	0	28
59.8428278	1	3	0	0	0	0	1	2	22	16.4	261	1.4	19	0.9	5.3	141	105	7.8	50	2	0	4.384722222	2.59	0.274051221	1	16.25556
66.80007464	1	3	0	0	1	1	0	3	15.8	18.3	159	1.1	30	1.2	6.3	136	113	7.5	106	0	2500	9.915972222	3.81	0.27395179	0	28
50.75946792	1	3	0	0	0	0	0	2	15.3	13.9	139	1.1	22	1.2	4.9	140	104	8.2	39	0	0	3.368055556	2.98	0.273840538	0	28
47.88017556	2	4	1	0	1	1	0	3	6.6	13.1	24	1.5	27	1.9	2.8	138	111	6.3	148	5	275.999999	21.35347222	4.32	0.273599665	1	7.17917
39.95233662	2	3	0	0	0	0	0	3	21.9	10.9	115	3.4	41	1.4	4.6	138	99	7.7	108	1	1050.000019	13.86875	5.18	0.272825094	0	28
42.91020702	2	4	1	1	0	0	0	3	7.7	11.7	189	1	23	1.2	6.5	139	105	8.4	53	1	0	14.85694444	4.84	0.272662399	0	28
49.14801168	1	3	0	0	0	1	0	0	11.4	13.4	181	0.8	15	1.2	4.2	140	108	8.6	43	0	0	5.739583333	2.86	0.272645821	1	25.90907
44.86458856	1	3	0	0	0	0	0	0	17	12.2	82	1.1	21	1.4	3.9	141	108	8.3	35	0	0	28.93055556	4.81	0.271929386	1	21.86206
51.51176495	1	3	0	0	1	0	0	3	14.6	14	272	0.7	16	1.3	3.5	138	105	7.4	78	0	749.9999821	2.197222222	2.28	0.271782573	1	26.05639
53.39286357	2	3	0	0	0	0	0	3	10.9	14.5	175	2	29	1.5	4	129	95	7.3	56	7	0	8.945833333	4.16	0.271571874	0	28
48.25991899	2	4	0	0	0	0	0	3	3.7	13.1	341	0.6	10	1.2	4.6	137	107	7.5	63	2	0	3.827083333	1.12	0.271446788	0	28
49.7446756	1	4	0	0	0	1	0	3	5	13.5	63	8.1	94	2.3	5.7	133	95	6.9	89	9	0	5.358333333	5.37	0.271385828	1	22.87431
50.123379	2	3	0	0	1	1	0	3	12.1	13.6	101	6.8	39	1.1	4.5	144	107	7.8	85	8	0	17.66597222	5.34	0.27133047	0	28
66.71347292	1	4	0	0	0	0	0	3	11	18.1	351	2.8	47	1.1	6.2	135	104	7.6	97	6	0	6.813888889	3.77	0.271309515	0	28
47.97582775	1	3	0	0	0	0	0	0	14.8	13	186	1	12	1.3	3.6	136	103	7.6	16	0	0	26.55	26.47	0.270969791	1	2.00764
59.73039473	1	4	0	0	0	0	0	0	13	16.1	159	1.1	45	1.4	3.9	158	120	8.7	68	0	0	5.755555556	5.61	0.26954451	0	28
50.94443471	2	3	0	0	0	0	0	3	18	13.7	291	0.8	8	1.5	5.3	131	106	6.5	62	4	0	21.90208333	15.9	0.268920444	1	9.06105
42.76377633	1	4	0	0	0	0	0	3	3.6	11.5	63	6	59	2.8	3.3	128	92	7.7	108	9	2049.000027	1.136111111	1.19	0.268919188	1	26.95296
57.40760365	1	3	0	1	0	0	0	0	18.8	15.4	206	1.4	21	1	3.9	134	95	8.1	39	4	0	39.11666667	8.79	0.268257147	0	28
53.71443119	1	4	0	0	0	0	0	2	22.8	14.4	225	0.6	10	1.2	3.5	143	115	7.2	54	6	0	56.98680556	9.12	0.26808438	0	28
38.46364085	2	4	0	0	0	0	0	0	7.8	10.3	80	1	13	1.2	3	138	109	7.6	68	6	0	23.76666667	20.92	0.267785362	0	28
25.42396928	1	4	0	0	0	0	0	3	19.5	6.8	115	8.2	60	1.8	5.3	140	103	9.7	106	8	12915.00014	15.80694444	15.99	0.267464137	1	12.5382
52.03639163	1	2	0	1	0	0	0	3	23.8	13.9	217	1.7	22	1.8	4.3	129	92	8.8	53	2	0	17.68541667	5.99	0.267120751	1	11.06528
47.57799205	1	1	0	0	0	0	0	3	14.1	12.7	155	10.8	78	1.1	5.2	138	104	7.9	92	4	3550.000051	12.16527778	7.08	0.266930138	1	16.5857
31.8877182	2	3	0	0	0	0	0	3	6.9	8.5	105	0.2	10	1.2	4.7	134	96	9.2	72	0	375	6.086805556	6.66	0.266560308	1	22.74399
51.46620726	2	3	1	1	0	0	0	3	12.9	13.7	37	1.1	21	2.3	5.2	137	103	7.4	85	1	0	14.60694444	5	0.266194086	1	15.87383
59.03803414	1	3	0	0	0	0	0	2	12.7	15.7	146	1.8	77	2.5	5.1	137	100	6.4	102	0	0	24.89236111	1.91	0.265930264	0	28
41.75303193	1	3	0	0	0	0	0	3	17.8	11.1	232	5.7	43	4.6	4.9	140	98	6.4	171	7	749.9999676	4.586805556	2.72	0.265848957	0	28
37.63219226	1	4	0	0	0	0	0	0	17.8	10	205	0.6	8	1	3.8	133	106	7.7	23	0	0	13.06527778	13.13	0.265729935	1	15.66439
55.70446467	2	4	0	1	0	0	0	1	6.9	14.8	184	0.7	10	0.9	4.4	143	106	8.6	42	0	0	18.23680556	4.63	0.26568786	0	28
36.89578926	1	4	0	0	0	0	0	1	19.1	9.8	83	2.4	113	1.5	3.3	148	108	7.9	149	0	0	17.72083333	7.03	0.265612966	0	28
38.40219719	2	3	1	0	0	0	0	3	14.1	10.2	235	1.3	33	1.8	4.3	136	104	6.7	111	0	725.000003	4.682638889	1.51	0.265609802	0	28
42.21145037	1	3	0	0	1	0	0	3	6.9	11.2	179	9.1	38	1.3	4.4	139	96	7.8	62	0	0	15.26597222	1.88	0.26533085	1	26.66201
27.54005297	2	3	0	0	0	0	0	3	0.1	7.3	15	0.6	10	1.2	3.9	143	112	7.6	99	5	1400.000038	1.365277778	1.48	0.265068481	1	27.201
39.24704328	1	3	0	0	0	0	0	3	13.2	10.4	132	5.1	80	4.1	4.3	124	89	8	88	8	7782.000087	39.69513889	4.02	0.264988115	0	28
57.82809738	1	3	0	1	0	0	0	3	14.8	15.3	39	3.1	35		7.7	148	114	7.7	103	6	281.0000038	18.53958333	18.52	0.264577268	1	9.82431
52.59445845	2	3	1	0	0	0	0	3	18.1	13.9		1.1	20		4.6	148	121	8.1	73	0	2658.99992	13.09305556	13.07	0.264286398	1	15.6278
60.16408071	1	3	0	0	0	1	0	3	19.1	15.9	182	1.8	37	3.9	6.3	135	103	8.4	86	1	0	3.834027778	1.91	0.264277287	0	28
42.00960779	1	4	0	0	0	0	0	3	11.1	11.1	84	5.7	32	1.2	4.4	138	100	8.1	63	6	2019.463493	3.067361111	4.07	0.264225271	1	25.0472
46.1836948	2	4	0	0	0	0	0	1	9.4	12.2	123	1	8	1.2	3.7	139	107	7.9	40	1	350.0000095	11.95902778	7.59	0.264162494	0	28
37.16033038	2	3	0	1	0	0	0	2	21.8	9.8	185	0.2	1	2	3.4	130	90	7.2	68	0	0	3.402083333	2.21	0.26372209	0	28
45.15223734	1	4	0	0	0	0	0	0	16.1	11.9	299	0.9	21	1.3	3.8	140	115	7.7	64	0	0	4.578472222	1.76	0.263552831	0	28
28.88894068	2	3	0	0	0	0	0	3	24.2	7.6	187	0.6	13	2.1	3.5	137	100	8.3	89	5	3462.500032	18.75347222	18.78	0.263076451	1	10.0438
29.27386333	1	3	0	0	0	0	0	1	31.3	7.7	163	2.4	87	2.6	3.7	137	98	9.3	102	7	624.9999774	1.029166667	1.13	0.26303327	1	27.91407
37.6685826	2	3	1	0	0	0	0	0	10.4	9.9	146	1	12	1.3	2.7	140	113	7.4	36	4	0	6.449305556	1.99	0.26281849	0	28
44.90555448	2	4	0	0	0	1	0	3	21.3	11.8	328	5.3	161	1.3	3.9	153	112	7.7	76	0	1819.000078	17.61527778	2.86	0.262773729	0	28
51.42185881	1	3	1	1	0	0	0	0	7.4	13.5	183	1.8	31	1.2	4	132	97	8.4	47	4	0	6.646527778	1.7	0.262534267	0	28
28.20062611	2	3	0	0	0	0	0	0	21.6	7.4	80	0.9	17	1.3	3.2	139	111	6.1	42	6	924	14.1875	5.92	0.262405521	1	13.8743
48.0235131	2	3	0	0	0	0	0	2	17.3	12.6	181	0.7	16	1.8	3.8	138	101	8.7	76	0	0	4.604166667	1.56	0.262371476	0	28
37.81855736	1	4	0	0	0	0	0	3	10.3	9.9	189	1.1	11	1.3	4.6	143	110	8	91	4	700.0000095	4.115972222	1.8	0.261776247	1	24.08264
43.22981924	2	3	0	0	0	0	0	0	4.6	11.3	142	0.7	8	1.3	3.7	145	116	6.9	36	1	0	39.92083333	7.89	0.261393644	0	28
48.22362456	2	3	0	0	0	0	0	3	33.3	12.6	81	1.8	38	3	3.1	129	97	7.1	129	3	1869.999998	2.624305556	2.46	0.261282724	1	26.0775
51.71925676	1	3	0	0	0	0	0	2	5	13.5	249	1	12	1.2	4.1	137	106	7.2	41	1	0	2.9625	2.97	0.261024633	0	28
31.79933304	2	3	0	0	0	0	0	3	12.1	8.3	176	8.4	37	2.8	3.9	124	83	7.4	80	0	350	27.74236111	27.8	0.261011764	1	1.31491
31.03405375	1	3	0	1	0	0	0	1	7.6	8.1	133	2.8	44	1.2	4.1	130	95	7.8	64	1	0	77.475	10.79	0.261003608	0	28
44.48141597	1	4	0	0	0	0	0	3	10.5	11.6	83	1.3	19	2.2	3.2	125	87	8.4	96	8	0	6.132638889	2.1	0.260783065	0	28
42.25121092	1	3	0	0	0	0	0	0	10.8	11	128	0.7	12	1.3	3.7	149	111	6.9	24	1	0	44.09930556	9.59	0.260347568	0	28
53.00974818	1	3	0	1	0	0	0	0	13.9	13.8	308	1.1	31		4.2	140	103	7.6	39	3	0	33.03958333	2.22	0.260329477	0	28
59.23725046	1	3	0	0	0	0	0	3	23.3	15.4	182	0.9	35	2.1	3.9	135	97	9.5	87	5	0	24.75138889	13.9	0.259971553	0	28
41.94138308	2	3	1	0	0	0	1	3	1.1	10.9	24	2.6	33	2.3	4	143	115	7	83	0	0	9.838888889	7.81	0.259886518	0	28
37.35733257	2	3	0	0	0	0	0	0	14.4	9.7	121	0.6	9	1.5	3.3	143	112	7.2	33	4	0	33.23333333	16.78	0.259654513	0	28
55.14589558	2	3	0	0	0	0	0	2	5.7	14.3	252	0.7	11	1.2	4.1	129	97	8.3	50	1	0	1.698611111	1.68	0.259312136	1	27.04385
58.24948451	2	3	0	0	0	0	0	2	8.2	15.1	365	0.7	8	1	4.4	136	95	10	47	0	1075.000001	41.32847222	23.28	0.259229762	1	4.94854
56.00312875	2	3	0	0	0	0	0	3	3	14.5	285	0.6	15	1.7	4	135	99	7.1	122	3	0	8.802083333	2.87	0.258914106	1	8.85216
38.27764613	1	4	0	0	0	0	0	0	7.6	9.9	359	0.7	10	1.6	3.5	132	99	7.3	31	4	0	8.704861111	5.68	0.258636593	1	20.06806
45.64690367	1	4	0	0	0	0	0	0	5	11.8	203	0.5	6	1.4	2.9	133	98	7.7	45	3	0	6.633333333	3.56	0.258506033	0	28
59.65848275	1	3	0	1	0	1	0	3	19.9	15.4	350	1.2	25	1.3	4.5	131	101	7	94	3	0	9.588194444	2.44	0.258135965	0	28
62.79891475	1	4	0	0	0	0	0	3	14.8	16.2	55	1.4	67	1.8	4.5	142	107	8	98	0	0	32.05486111	22.04	0.257966241	0	28
48.4614236	2	2	1	0	1	0	0	0	4.7	12.5	232	3.3	94	1	3.5	134	89	8.3	51	4	0	43.72638889	28.67	0.257937119	0	28
37.62006263	1	4	0	1	0	0	0	3	8.3	9.7	230	1.8	19	1.2	3.5	132	101	7.5	132	0	832.0000076	41.94166667	18.04	0.257841144	0	28
38.79953938	2	1	0	0	0	0	0	0	17.8	10	174	0.6	13	1.3	3.5	139	111	7.2	35	4	0	32.76666667	19.85	0.257735019	0	28
46.99624397	1	3	0	1	0	0	0	3	18.5	12.1	160	6	68	1	7.3	138	100	9.1	113	9	0	16.13680556	12.42	0.257467384	0	28
35.76143199	1	3	0	0	0	0	0	2	12.8	9.2	296	1.2	15	1.4	5.3	135	102	7.3	34	1	0	14.33680556	8.31	0.257260392	1	14.38333
45.0987207	1	4	0	0	0	0	1	3	6	11.6	27	4	59	1.4	4.6	125	95	6.3	144	11	1125.000011	8.361111111	1.58	0.257213505	0	28
60.43783756	1	3	0	1	0	1	0	2	12.7	15.5	157	1.6	54	3.4	4.4	133	96	7.9	51	0	0	10.93402778	7.95	0.256461856	0	28
50.69236629	1	3	0	0	0	0	0	2	20.8	13	185	0.8	11	1.4	5	145	118	6.1	116	7	750.0000229	16.93888889	4.98	0.256448869	1	14.72727
46.42075034	1	4	0	0	1	0	0	2	16.3	11.9	455	0.7	18	1.7	4.6	133	96	7.6	54	1	0	33.27083333	1.25	0.256350876	0	28
39.793265	1	3	0	1	1	0	0	2	3.8	10.2	43	0.6	6	1.5	3.8	137	103	8.6	56	0	0	13.80138889	13.84	0.256324783	0	28
42.15397257	1	2	0	0	0	0	0	1	11.3	10.8	105	5.4	28	1.3	3.8	138	100	8.6	63	2	0	29.25347222	14.26	0.256203611	0	28
40.22771432	2	3	0	0	0	0	0	0	14.8	10.3	226	0.8	8	1.4	2.9	140	111	6.8	37	3	0	9.255555556	2.27	0.256042387	0	28
37.89882385	2	3	0	0	0	0	0	2	29.5	9.7	191	1	12	2.8	3.9	131	99	7.8	61	1	0	2.802777778	2.8	0.255944618	0	28
32.03984991	1	3	0	0	0	0	0	3	24.7	8.2	61	3.9	140	2.4	4.4	137	99	8.9	136	9	1599.999996	8.170138889	1.07	0.255931286	0	28
43.41736597	1	3	0	0	0	0	0	0	8.5	11.1	161	0.6	4	1.3	3	140	108	7	30	1	0	53.39861111	52.59	0.25565807	0	28
50.47117923	2	4	0	0	0	0	0	1	9.6	12.9	152	0.8	24	1.1	4.1	144	108	10.2	52	5	0	21.90625	5.21	0.255591413	1	22.95836
47.73958887	2	3	0	0	1	0	0	0	5.7	12.2	183	0.6	27	1.3	3.5	141	117	6.6	50	0	0	8.206944444	2	0.255553101	0	28
51.72491891	1	3	0	0	0	0	0	0	11.3	13.2	164	0.4	7	1	3	142	113	8	50	3	0	5.835416667	2.67	0.255196147	0	28
55.7092862	1	3	0	0	0	0	0	2	37.6	14.2	361	5.3	117	1.9	3.8	161	127	7.1	93	5	0	42.22152778	4.04	0.254894668	0	28
27.88408279	2	4	0	0	0	0	0	0	9.8	7.1	326	0.2	4	1.4	3.9	143	117	6.9	75	1	279.0000057	29.42361111	13.77	0.254625553	0	28
40.10783185	2	2	0	0	0	0	0	0	4.8	10.2	26	0.5	5	1.3	4.2	138	101	8.3	68	5	0	10.94027778	2.22	0.25431442	0	28
51.54384893	2	3	0	0	0	0	0	0	22.1	13.1	361	1	20	1.2	3.8	141	111	8.1	51	2	0	12.97708333	4.47	0.254152538	0	28
54.70049257	1	3	0	0	0	0	0	3	60.4	13.9	417	0.3	21	1.4	3.2	136	103	7.6	100	4	674.9999771	4.159722222	2.35	0.254111057	0	28
45.29866043	1	3	0	0	0	0	0	0	24.7	11.5	644	1.2	9	1.4	4.2	135	108	7.4	34	5	0	8.225694444	2.27	0.253870642	0	28
36.24090192	2	3	0	0	0	0	0	2	11.2	9.2	122	1.8	27	1.9	3.9	136	112	9.4	52	6	350.0000095	1.586805556	1.66	0.253856817	1	26.88262
71.48278219	1	3	0	0	0	0	0	3	7.8	18.1	161	1.3	33	1.3	6.2	139	102	7.8	53	7	349.9999866	206.4256944	1.62	0.253207828	0	28
31.63643876	1	4	0	0	1	0	0	2	19.6	8	375	4.3	94	1.3	4.1	139	102	8.7	64	9	0	47.69444444	13.92	0.252872963	0	28
49.0497359	1	1	0	0	0	0	0	0	15.2	12.4	139	0.8	9	1.1	4	141	112	7.5	47	1	0	40.37986111	40.56	0.252804623	0	28
51.08153749	1	3	0	1	0	0	0	0	13.9	12.9	356	0.9	10	1.1	3.8	142	105	9	66	0	0	7.407638889	7.38	0.252537426	0	28
61.60996659	1	3	0	1	0	0	0	0	7.3	15.5	267	1	23	1.3	4.2	132	92	8.7	42	0	0	5.239583333	1.05	0.251582672	0	28
39.75073254	2	3	1	0	0	0	0	0	8.9	10	146	0.7	9	1.2	3.1	139	111	7	52	0	0	13.69375	11.72	0.251567691	1	14.78946
46.11828725	2	3	0	0	0	0	0	1	10	11.6	58	1.4	56	1.1	5.4	154	114	8.5	93	5	0	5.745833333	3.7	0.251527121	0	28
46.55271109	2	3	0	0	0	0	0	2	6.7	11.7	349	0.9	13	1.1	4.7	138	102	7.7	39	1	0	10.78263889	10.76	0.251328005	0	28
43.00246412	2	3	0	0	1	0	0	2	17.2	10.8	215	0.8	9	1	4.4	135	116	5.7	87	0	1754.999982	20.63263889	14.99	0.251148399	1	13.4019
41.43914096	1	3	0	0	0	0	0	3	2	10.4	123	1	15	1.1	4.6	137	105	7.2	81	5	0	11.30138889	7.26	0.250970453	0	28
40.3011968	2	2	0	1	0	0	0	1	5.4	10.1	112	0.7	12	1.4	3	145	110	6	85	3	0	3.036111111	2.27	0.250612905	0	28
51.56209878	1	3	0	0	0	0	0	2	12	12.9	285	0.7	15	1.3	4	137	105	8.1	35	1	275	10.90069444	4.54	0.250183765	0	28
47.20479002	1	3	0	0	0	0	0	1	22.6	11.8	212	1.8	27		4.6	137	106	8	55	0	0	15.94652778	15.96	0.249974632	0	28
50.80735094	1	4	0	0	0	0	0	1	12.6	12.7	92	1.8	51	1.4	4.4	146	108	7.8	81	2	0	1.206944444	1.21	0.249963829	0	28
55.62978412	2	3	0	0	0	0	0	1	25.7	13.9	529	1.3	24	0.9	4.3	142	112	7.4	36	1	0	15.69027778	4.5	0.24986615	0	28
55.2619287	1	4	1	0	1	1	0	3	17.1	13.8	136	4.2	53	1.4	5	144	103	6.4	160	11	0	8.140972222	2.23	0.24971984	0	28
31.6403596	2	3	0	0	0	0	0	0	3	7.9	91	3.9	62	1.5	3.9	132	101	8.2	59	0	499.9999809	7.909722222	4.83	0.249681107	1	22.95463
44.86704424	2	3	0	0	0	0	0	3	13.3	11.2	171	2.5	41	1.4	5.4	133	99	9	75	3	700.0000191	7.646527778	6.91	0.249626428	1	21.75419
55.7945922	1	3	0	1	0	1	0	3	15.8	13.9	128	5.3	24	1.7	4.7	138	89	9	54	10	0	12.55555556	7.86	0.249128087	0	28
59.43094548	1	3	0	0	0	0	0	3	18.2	14.8	266	2	32	2.2	5.1	134	99	7.8	49	4	0	5.123611111	4.76	0.249028513	1	24.18257
65.18403133	1	3	0	0	0	0	0	3	3	16.2	241	1.1	31	1	3.8	143	114	7.4	68	1	0	6.317361111	7.1	0.248527126	1	21.74615
51.12346076	1	3	0	0	0	1	0	3	14.1	12.7	166	5.9	66	1.7	4.7	131	91	6	91	8	0	12.72916667	3.68	0.248418237	0	28
36.22957207	2	3	1	0	0	0	0	0	7.6	9	203	0.7	10	1.3	3.4	137	104	8	38	0	500	20.91805556	2.69	0.248415852	1	12.93654
28.1877123	2	3	1	0	0	0	0	2	22.5	7	20	1.4	86	1.2	3.9	154	125	7.2	87	1	1658.999984	4.154166667	4.2	0.248335158	1	24.1278
64.48973808	1	3	0	1	0	0	0	2	13.6	16	197	2	34	2.3	5.5	142	102	8.3	61	4	0	5.950694444	1.31	0.248101488	0	28
45.5642701	1	4	0	0	0	0	0	2	13	11.3	225	1.2	38	1.2	4.1	142	114	6.9	63	0	0	8.079166667	2.13	0.248001339	0	28
41.13101473	1	4	1	1	0	0	0	3	19.7	10.2	154	4.2	41	1.4	4.6	125	86	8.1	127	6	0	15.18819444	6.73	0.247988047	1	13.0375
58.47272691	1	4	0	0	0	0	0	3	20.2	14.5	265	1	22	1.4	3.5	141	106	7.4	81	0	0	17.33055556	2.35	0.247978857	0	28
45.19919267	1	3	0	0	0	0	0	0	15.5	11.2	152	1.1	18	1.2	3.9	141	114	7.8	37	1	0	16.51736111	2.14	0.247792036	0	28
35.11239504	2	1	0	0	0	0	0	1	39.3	8.7	320	0.9	10	1.2	3.7	142	110	8.1	50	4	374.9999866	15.97083333	2.69	0.24777575	1	12.08889
53.6948381	2	3	1	0	0	0	0	3	33.4	13.3	69	1.6	29	2	3.7	135	103	7.2	63	4	0	20.14444444	4.87	0.247696063	0	28
39.1639467	2	3	0	0	0	0	0	2	24.7	9.7	616	0.7	14	1.7	3.9	140	108	8.2	35	7	349.9999962	7	5.08	0.247676775	1	16.96042
54.93087064	1	4	0	0	0	1	0	2	18.5	13.6	187	2.1	62	1.3	5.1	133	93	8.7	101	0	0	23.2625	9.69	0.247583915	0	28
55.77332008	1	3	1	0	0	0	0	3	6.6	13.8	122	2.7	37	1.9	6.5	129	94	8.5	90	0	0	10.75625	10.72	0.247430133	0	28
63.10139967	1	4	0	0	1	0	0	3	16.8	15.6	174	3.1	49	1.4	6.1	141	103	8	97	3	1133.000013	7.059027778	1.88	0.247221141	0	28
51.37443029	2	2	0	0	0	0	0	2	2.5	12.7	224	0.6	9	1	3.3	139	104	9	51	0	285.0000072	8.219444444	3.11	0.247204688	0	28
29.14642408	1	4	0	0	0	0	0	2	15	7.2	102	1	28	4	6.2	136	97	6.7	86	1	5574.999851	5.95	1.81	0.247028588	0	28
56.28479976	1	3	0	1	0	0	0	2	8.2	13.9	235	1.2	44	1.1	5.3	142	103	8.5	73	0	0	10.04236111	8.96	0.246958327	1	17.94098
60.33590758	1	3	0	0	0	0	0	1	8.8	14.9	185	1.5	27	1.4	4.7	138	107	7.6	71	7	0	12.52013889	8.46	0.246950789	0	28
52.64880309	2	3	0	1	0	0	0	0	8.2	13	79	0.4	17	1.1	4.6	139	102	8.4	39	0	0	8.586805556	1.47	0.246919194	0	28
29.56437847	2	4	0	0	0	0	0	3	8	7.3	136	3.6	11	3.4	3	135	85	6.9	136	4	700.0000191	5.115277778	5.35	0.246918771	1	23.532
48.25789028	1	3	0	0	0	1	0	0	8.6	11.9	127	3.5	84	1.2	3.3	138	100	6.1	71	0	0	6.992361111	1.85	0.246591799	0	28
38.13717222	1	3	0	1	0	0	0	0	6.5	9.4	73	1.6	37	1.5	3.1	136	105	7.7	30	1	0	18.62569444	3.54	0.246478683	0	28
56.04265665	1	3	0	0	0	1	0	2	35.7	13.8	73	3.9	59	2.2	3.6	134	90	6.7	119	8	0	4.333333333	1.1	0.246241003	0	28
33.30093632	2	4	0	0	0	0	0	3	15	8.2	100	4.2	20	4.5	3.2	140	102	9	76	10	2425.999987	10.05763889	3.42	0.246239323	0	28
37.78578039	2	4	0	0	0	0	0	3	16.1	9.3	268	1.7	28	1.6	4.8	140	102	8.5	78	6	0	1.894444444	1.89	0.246124333	1	27.06563
47.54939031	2	4	0	1	0	0	0	3	7.4	11.7	113	1.6	25	1.4	2.9	138	106	6.9	97	6	558.9999893	2.291666667	2.15	0.246059937	1	25.91841
54.90746911	1	3	1	0	0	0	0	3	1.8	13.5	151	1.4	25	1.8	3.5	139	111	6.9	65	1	0	18.79513889	18.81	0.245868189	1	8.64682
54.95767745	1	4	0	0	0	0	0	3	14.6	13.5	153	1	30	1.5	4.5	135	99	7.3	71	2	0	22.15486111	14.16	0.245643568	0	28
58.63794773	1	4	0	1	0	1	0	3	3.6	14.4	95	5.7	48	1	4	131	88	10	89	6	1050.000029	15.18472222	3.59	0.245574761	0	28
49.27453259	2	3	0	1	0	1	0	3	11.4	12.1	43	10.9	94	1.2	4.7	135	95	8.1	105	2	0	44.29166667	5.16	0.245562958	0	28
43.59245917	1	3	0	0	0	0	0	2	23	10.7	721	1	15	1.4	4.7	144	118	7.7	46	0	0	7.047916667	7.19	0.245455297	1	21.05424
36.68166182	2	3	0	0	1	0	0	3	27.9	9	377	0.5	7	1.2	4.2	136	106	6.4	104	1	349.9999917	15.72847222	3.38	0.245354206	0	28
47.7134568	2	3	0	0	0	0	0	3	12.3	11.7	229	3.4	19	1.3	4.2	130	90	7.4	82	3	0	12.38888889	6.08	0.245213841	0	28
60.789257	1	3	0	1	0	0	0	1	22	14.9	147	1.8	39	1	4.7	133	99	16.8	44	3	0	8.920833333	4.12	0.245109099	0	28
49.01585136	2	4	0	0	0	0	0	3	19.5	12	91	5.1	83	2.7	5.6	123	90	9	111	1	1500	10.99444444	11.14	0.244818761	1	17.8889
64.16484885	1	3	0	0	0	1	0	2	11.6	15.7	73	1.7	33	1.4	5.5	136	102	8.8	82	3	0	8.224305556	8.14	0.244682256	1	20.54716
53.98690191	1	1	0	1	1	1	0	3	23.6	13.2	180	2.8	53		7.8	133	98	8.6	137	0	5210.000032	17.93402778	3.06	0.244503751	0	28
63.86471587	1	3	0	1	0	1	0	3	5.7	15.6	149	2.6	73	1	4.8	134	97	7.7	134	3	0	15.13819444	7.05	0.244266334	0	28
33.98539036	1	4	0	1	0	0	0	3	33.9	8.3	216	3.8	60	1.7	4.2	129	100	9.3	107	8	0	3.499305556	1.49	0.244222588	0	28
56.1036538	1	4	0	0	0	1	0	2	24.3	13.7	137	2.8	57	3.4	5	127	87	8.4	38	0	0	23.69027778	7.48	0.244190869	0	28
39.73456244	2	2	0	1	0	0	0	2	16	9.7	223	1	15	1.3	4.3	141	109	8.2	37	1	0	2.213888889	2.31	0.244119965	1	26.2
60.64721168	1	3	0	0	0	0	0	2	36.6	14.8	352	1	15	1.4	3.6	134	100	7	34	0	0	21.69583333	3.99	0.244034302	0	28
51.24260871	2	3	0	0	0	0	0	0	23.6	12.5	108	0.5	13		3.4	139	107	6.9	30	3	0	5.744444444	1.37	0.24393762	0	28
47.55721336	1	3	0	0	0	0	0	3	9.4	11.6	556	2.4	41	1.1	5.2	134	98	7.8	78	1	0	5.993055556	4.58	0.243916731	0	28
57.43886146	1	3	0	0	0	0	0	2	16.1	14	147	1.5	23	1.1	4.4	137	109	7.5	53	2	0	10.13888889	4.94	0.243737422	0	28
70.99096969	1	3	1	0	1	0	0	3	10.7	17.3	247	1	18	1.3	4	139	106	8.4	106	2	4000.000015	27.85138889	7.82	0.243692966	0	28
44.32855994	2	3	1	0	0	0	0	2	9.8	10.8	253	0.7	17	1	3.8	138	108	7.7	46	0	374.9999838	5.05	5.08	0.243635255	1	23.64861
58.28824595	1	3	0	1	0	0	0	1	49.7	14.2	99	1.8	29	1.7	3.6	134	104	8.1	101	13	0	4.560416667	4.23	0.243616869	1	23.99514
47.20916414	2	3	0	0	0	0	0	0	17.4	11.5	248	2.2	66	1.1	4.2	141	107	6.7	71	8	0	22.23611111	5.28	0.243596772	0	28
64.46833021	1	3	0	1	0	0	0	0	8	15.7	54	2.4	89	1.1	6.2	123	88	8.6	54	5	0	22.84652778	10.93	0.243530427	0	28
41.53141829	2	3	0	0	0	0	0	1	18.1	10.1	358	0.3	9	1.7	3.8	132	100	8.4	47	4	1075.000021	10.74930556	1.15	0.243189383	1	18.4693
40.30817209	2	2	0	1	0	0	0	0	7.1	9.8	152	0.6	7	1.6	2.9	139	109	6.5	57	1	0	29.13402778	29.13	0.243126877	0	28
46.88934566	1	3	0	1	0	0	0	0	4	11.4	15	1.5	53	1.9	3.8	132	102	6.2	89	0	0	6.735416667	1.84	0.243125594	1	21.86597
51.85627497	1	3	0	0	0	0	0	3	9.3	12.6	101	1.2	20	1.8	3.4	127	96	7.7	137	7	350	9.547916667	3.86	0.242979273	0	28
41.99834037	2	4	0	1	0	0	0	1	23	10.2	112	6.3	41	1.3	5.1	135	93	8.1	89	8	0	44.21666667	2.8	0.24286674	0	28
65.62928027	1	4	0	0	0	0	1	2	12	15.9	140	1.2	26	1.2	2.7	140	105	7.8	109	6	0	17.64166667	12.97	0.242269913	0	28
30.14459219	2	3	1	1	0	0	0	3	13.1	7.3	386	0.7	18	3.1	4.6	136	97	8.6	115	0	1771.000032	6.558333333	7.26	0.242166156	1	21.4487
59.10533541	1	3	0	1	0	1	0	1	31.6	14.3	207	1.9	44	1.3	4.3	134	93	8.8	49	5	0	2.886805556	2.78	0.241940933	0	28
58.71166666	1	3	0	0	0	1	0	1	6.6	14.2	175	1.9	22	1.2	4.9	143	109	6.9	69	0	0	4.631944444	1.81	0.241859937	0	28
54.25378151	2	4	1	0	0	0	0	2	11.8	13.1	207	0.7	13	1.2	4.9	142	112	8.7	52	0	0	48.31388889	18.91	0.241457823	1	10.21544
36.11922559	1	3	1	0	0	0	0	0	9.4	8.7	240	3.1	53	1.6	4.1	126	87	8.4	52	5	0	18.98125	18.98	0.240868952	0	28
34.46662768	2	3	0	0	0	0	0	0	27	8.3	516	0.7	19	1.3	4.6	144	108	8.7	37	7	0	5.952083333	1.92	0.240812651	0	28
57.73646947	1	4	0	1	1	0	0	3	27.8	13.9	528	1.1	12	1.3	4.2	141	97	8	112	1	0	19.96875	10.78	0.240749047	1	17.97723
51.94341195	1	4	0	1	0	0	0	0	26	12.5	220	1.5	20	1.5	3.8	140	106	7.8	34	0	0	16.65	1.52	0.240646495	0	28
40.31955792	1	3	0	0	0	0	0	2	4.8	9.7	128	1	15	1.5	3.7	141	115	7	70	5	725.0000246	14.95555556	1.91	0.240578035	0	28
42.05421444	1	3	0	0	0	0	0	2	13.3	10.1	169	2.5	61	1.1	3.9	145	121	7.1	59	2	0	52.65486111	52.67	0.240166179	0	28
43.78543815	1	4	0	0	0	0	0	3	10.8	10.5	148	3.4	74	1.7	3	138	107	9.1	124	3	701.5624866	1.795833333	1.91	0.239805754	1	26.7713
55.90101897	2	2	0	1	0	0	0	3	5.8	13.4	188	4.8	37	1.6	4.9	133	97	8.5	42	6	0	4.945138889	1.99	0.239709405	0	28
56.41801433	1	3	0	0	0	0	0	2	10.4	13.5	56	2.5	23	2.3	3.5	141	110	8	70	4	0	26.81180556	2.3	0.239285274	1	7.56568
26.33663563	2	1	0	0	0	1	0	2	5.3	6.3	89	1	21	1.1	4.3	135	105	6.5	87	4	1474.999991	23.65555556	13.62	0.239210508	1	14.9253
60.62683326	1	3	0	0	0	1	0	2	1.4	14.5	349	2.3	20	1.1	3	156	114	7.7	75	1	0	16.90555556	16.95	0.239168025	1	11.83979
52.26802055	1	3	0	0	0	0	0	0	22	12.5	256	1.7	32	1.6	3.9	142	108	7.6	101	5	0	4.218055556	5.27	0.239151968	1	23.86597
43.90835893	2	2	1	0	0	0	0	0	4.8	10.5	139	0.6	13	1.2	4.1	139	112	6.6	39	3	0	41.51458333	1.66	0.239134421	0	28
42.66241469	1	3	0	1	0	0	0	2	16.7	10.2	123	1.9	37	1.3	7.1	137	104	9.4	60	7	0	21.59861111	10.84	0.239086326	0	28
49.36651309	1	3	0	0	0	0	0	0	9.8	11.8	146	1.5	16	5.3	4.5	143	110	6.9	78	3	0	7.759722222	7.73	0.239028428	0	28
39.74988714	2	4	0	0	0	0	0	3	29.2	9.5	282	0.4	10	2	4.2	136	102	8.6	129	5	2962.000001	14.12430556	13.21	0.238994389	0	28
53.9769531	1	3	0	0	0	0	0	3	4.1	12.9	166	3.1	29	2.1	3.7	136	108	5.7	81	6	0	1.69375	1.76	0.238990889	1	26.9716
48.12845174	2	3	0	1	0	0	0	3	8.7	11.5	347	0.8	32	2.8	2.2	139	94	4.1	129	1	577.9999924	1.553472222	1.43	0.238943901	1	27.20373
41.86437934	2	3	0	0	0	0	0	0	14.2	10	108	0.6	8	1	3.6	145	115	7.1	17	4	0	1.859027778	1.86	0.238866553	1	26.96319
49.42822826	1	4	0	0	0	0	0	2	10.4	11.8	215	0.3	7	1.1	3.3	148	124	5.7	49	0	0	2.916666667	2.14	0.238729981	1	26.00347
54.0481492	1	4	0	0	0	1	0	2	15.2	12.9	132	1	33	1.7	5.7	144	106	8.8	108	1	975	4.707638889	1.83	0.238676073	0	28
53.26268162	2	4	0	0	0	0	0	0	21.4	12.7	259	0.5	10	1	3.5	136	101	8.6	23	0	1727.413483	21.1625	10.16	0.238440867	0	28
47.3931147	2	2	0	0	0	0	0	0	24	11.3	293	0.6	7	1.7	3.3	136	102	8.1	38	1	0	6.890972222	7.01	0.238431259	1	21.56508
49.1200869	1	4	0	1	0	0	0	1	18.8	11.7	257	8.6	114	3.4	4.8	137	96	7.9	113	7	1307.999984	40.88125	1.97	0.238191761	0	28
45.82671786	2	4	1	0	0	0	0	0	7.1	10.9	65	0.7	16	1.1	3.7	129	103	8.1	56	4	0	11.41875	4.09	0.237852513	1	14.45347
44.15488209	1	3	0	0	0	0	0	0	22.2	10.5	66	3.9	55	1.4	3.1	127	94	6.4	77	0	1135.000006	14.84236111	9.04	0.237799299	0	28
57.23014733	1	3	0	1	0	0	0	0	12.8	13.6	167	1	16	1.2	2.7	128	82	7.6	48	6	0	3.042361111	1.18	0.237636991	0	28
39.13921622	1	2	0	1	0	0	0	3	1.9	9.3	267	7.2	38	2.2	4.1	132	99	7.6	73	3	0	13.525	4.99	0.237613343	0	28
50.09311178	1	3	0	0	0	0	0	0	10.3	11.9	138	4.1	142	1.4	5.1	150	112	9.3	78	8	0	4.224305556	4.13	0.237557612	1	24.66667
60.2431588	1	3	1	0	0	0	0	3	1.5	14.3	159	1.7	31	1.1	4.9	144	111	7.2	116	0	2450.000025	17.67638889	17.69	0.237371351	1	10.686
44.27793696	2	3	0	1	0	0	0	3	3.3	10.5	42	4.4	21	1.7	4.9	140	102	6.3	62	3	0	53.93333333	1.81	0.23713842	0	28
37.63778871	2	4	0	0	0	0	0	3	12.3	8.9	71	3.6	173	2.2	3.6	148	97	7.4	83	9	0	23.68194444	1.66	0.236464476	0	28
40.20612779	1	2	0	0	0	1	0	1	10.3	9.5	83	9.3	58	1.4	4.6	138	106	8.4	39	0	0	28.90555556	4.29	0.236282391	0	28
51.21915181	1	3	0	1	1	0	0	1	11.6	12.1	447	0.5	8	1.3	3.6	141	106	7	78	2	0	13.76041667	6.38	0.236239757	0	28
34.32164283	2	4	0	1	0	0	0	3	15.8	8.1	22	1.9	14	2.8	4.4	135	99	7.6	81	4	4550.000086	44.61805556	1.15	0.236002689	0	28
60.20205211	1	3	0	0	0	1	0	3	3	14.2	10	7.9	92	1.4	2.9	128	77	4.3	95	14	1075.00001	4.726388889	4.72	0.235872358	1	23.78958
44.10252814	1	3	0	0	0	0	0	3	15.1	10.4	451	0.5	14	1.4	5	136	99	7.6	56	3	0	6.789583333	1.84	0.235814146	0	28
65.4015137	1	3	0	0	1	0	0	3	7.5	15.4	166	1.7	28	1.2	6.4	139	111	7.8	106	4	0	5.069444444	2.32	0.235468556	0	28
33.97849888	2	3	0	0	0	0	0	1	13	8	154	0.9	6	1.3	2.9	131	94	6.6	70	8	0	28.02916667	25.17	0.235443008	0	28
60.33486291	1	4	0	0	0	0	0	3	15.8	14.2	215	2.2	59	1.3	4.7	138	100	8.5	38	2	0	20.82152778	12.58	0.235353149	0	28
58.63732098	1	4	0	0	0	0	0	1	12.4	13.8	124	5.6	98	1.6	3.9	127	84	6	56	0	0	10.09444444	1.21	0.235344995	0	28
60.77272968	1	3	0	1	0	0	0	2	13.7	14.3	185	1.7	24	1.1	5	142	107	8.8	50	5	0	12.52430556	7.46	0.235302908	0	28
58.67928897	2	4	1	0	0	0	0	0	3.2	13.8	186	0.7	16	1	2.6	139	99	7.8	22	4	0	35.88958333	29.27	0.235176674	0	28
38.27412122	2	1	1	0	0	0	0	0	21.5	9	476	1	7	1.7	3.2	138	110	7.1	32	3	0	7.275694444	1.17	0.23514583	0	28
53.61883057	1	3	0	0	1	0	0	2	19.8	12.6	396	0.7	16	2	4.3	133	98	7.4	71	3	0	11.68541667	4.41	0.23499207	1	17.25479
30.23314268	1	3	0	0	0	0	0	1	8	7.1	126	1	22	4.7	3.2	142	122	5.5	41	2	375.0000114	18.70902778	18.71	0.234841613	0	28
60.47900608	1	3	0	0	0	0	0	3	33.3	14.2	90	0.4	11	2.2	4.1	138	106	8	52	6	0	35.59097222	6.36	0.234792218	0	28
65.63340044	1	3	0	1	1	0	0	0	20.6	15.4	399	1.8	52	1	4.2	132	102	10.3	125	1	0	17.11666667	1.34	0.234636632	1	17.39608
36.23121489	1	3	0	0	0	0	0	1	4.3	8.5	14	1.1	12	3.6	2.9	135	107	6.9	72	1	0	6.258333333	5.95	0.234604333	1	22.70685
61.40277709	2	4	0	1	0	1	0	3	10.5	14.4	131	2.6	37	1.4	5.7	134	106	10.4	121	1	2076.000023	8.428472222	7.21	0.23451708	1	19.7708
41.89144663	1	3	0	0	0	0	0	3	3.9	9.8	187	5	18	1.1	4.5	141	102	8.2	36	0	0	30.70208333	1.03	0.23393797	1	6.8767
56.00208195	1	3	0	0	0	1	0	3	40.1	13.1	38	4.3	53	1.7	6.7	136	106	6.3	151	4	0	35.93819444	4.33	0.233919875	0	28
62.5144135	1	2	0	1	0	0	0	0	21	14.6	374	2	11	1.2	5.8	135	101	9	58	3	0	9.934722222	2.3	0.233546141	0	28
45.85178685	1	4	0	0	0	0	0	3	4.9	10.7	46	1.4	15	1.7	4.9	144	110	7.9	96	0	1875	8.261805556	2.54	0.233360589	0	28
42.90551835	1	4	0	0	0	0	0	2	15	10	603	6.6	227	1.5	3.4	140	103	7.3	87	1	0	7.894444444	2.18	0.233070253	0	28
54.59971463	1	2	0	0	0	0	0	2	7.3	12.7	235	2.5	17	1.1	4.2	138	104	8.6	58	7	0	22.85555556	22.87	0.232601948	0	28
55.89001873	2	3	0	0	0	0	0	1	4.7	13	393	0.6	13	1.2	2.7	123	91	7	58	0	273.0000072	25.44791667	8.43	0.232599672	0	28
46.07029776	2	3	1	0	0	0	0	2	11.4	10.7	148	2.5	50	1.2	2.6	158	119	4.3	116	7	1399.999992	11.68333333	4.54	0.232253763	1	17.0775
60.30178629	2	3	0	0	0	0	0	0	19.3	14	262	0.6	22	1.1	3.4	144	116	7.2	61	1	0	4.481944444	2.59	0.232165593	0	28
60.74500073	1	3	0	0	0	1	0	0	34.5	14.1	125	1	21	1.1	4.2	137	102	9.3	42	4	0	15.17986111	5.15	0.232117867	0	28
34.04090134	2	4	0	0	0	0	0	0	16.2	7.9	408	0.5	5	1.7	4.2	137	108	7.4	55	1	350.0000095	11.81875	11.72	0.232073761	0	28
52.15318991	2	4	0	0	0	0	0	2	14.1	12.1	200	1	12	1	4.6	140	105	8.6	30	3	0	1.511111111	1.64	0.232008819	1	26.90999
50.52439471	1	2	0	1	0	1	0	3	18.6	11.7	187	8.6	96	1.5	5.9	129	84	10	79	4	0	13.81458333	3	0.231571305	0	28
34.12579559	2	4	0	0	0	0	0	3	13.1	7.9	31	3.4	10	3.1	3.4	130	103	8.7	78	7	350.0000095	7.011111111	2.39	0.231496434	1	17.37777
46.2349945	2	3	0	0	0	0	0	0	16.3	10.7	398	0.4	16	1.2	3.3	145	114	7.3	65	0	374.9999857	92.98472222	79.05	0.231426436	0	28
63.52007375	1	3	0	1	0	0	0	0	19.4	14.7	252	1.1	21	1.3	4	135	92	9.2	60	0	0	9.720833333	9.74	0.231422905	1	18.7875
53.59316106	2	3	1	1	0	0	0	0	16.9	12.4	315	0.8	15	1.1	3.9	143	98	8.8	39	3	0	13.93125	9.12	0.231372805	0	28
46.69844484	2	3	0	0	0	0	0	2	5	10.8	364	2.3	50	1.3	3.6	143	114	8	136	0	375	12.32430556	12.4	0.231271085	1	16.55625
63.15086078	2	4	0	0	0	0	0	3	20.5	14.6	177	1	10	4.2	3.6	133	95	9	84	6	1404.000006	15.83402778	10.02	0.231192415	0	28
52.80851554	1	3	0	0	0	0	0	2	33.5	12.2	170	1.3	20	1.9	3.6	142	112	7.5	44	4	0	20.86875	20.82	0.231023347	0	28
47.62486348	1	1	0	0	0	0	0	1	5.8	11	125	0.4	18	1.4	3.4	131	98	6.9	83	1	0	6.719444444	3.72	0.230971791	0	28
45.46432989	2	2	0	0	0	0	0	2	5.7	10.5	47	1.4	42	1.5	3.4	137	105	7.9	80	1	350.0000095	2.527777778	2.65	0.230950286	1	25.99427
53.70618514	1	2	0	0	0	0	0	3	28.1	12.4	220	2.6	26	1.4	4.4	136	108	8.1	47	0	0	22.00694444	10.95	0.230885883	0	28
38.12075707	2	4	1	0	0	0	0	2	18.3	8.8	341	0.9	12	1.2	4.4	137	104	8.2	35	1	375	9.903472222	9.64	0.230845363	1	18.40934
62.87948158	2	4	0	0	0	0	0	3	3.1	14.5	224	0.6	13	1.2	4.5	140	116	5.7	115	5	1380	8.5625	8.55	0.230599866	1	19.7576
45.9730966	1	3	0	1	0	0	0	0	19.9	10.6	326	0.8	19	1.3	5.7	129	92	8.7	38	0	0	4.613194444	1.68	0.230569633	0	28
39.91739503	2	3	0	0	0	0	0	2	18.3	9.2	478	0.2	8	1.7	4.3	142	115	6	63	2	1215.99991	6.775	1.8	0.230475961	0	28
45.55856802	2	4	0	0	0	0	0	0	19.1	10.5	203	0.6	6	1.8	3.1	136	105	6.9	31	3	0	5.341666667	5.01	0.230472564	1	22.83082
43.01867978	2	3	0	0	0	0	0	2	13.6	9.9	347	0.4	30	1	1.8	121		9.8	75	2	0	8.861805556	2.76	0.230132585	0	28
52.15240846	2	3	0	1	0	0	0	3	16.3	12	671	1.8	40	2.1	4.9	135	106	8.9	67	4	0	15.00625	5.91	0.230094838	1	13.01907
52.59516689	2	3	0	0	0	1	0	3	14.8	12.1	463	7.4	61	4.5	5.9	132	93	8.3	96	6	0	35.20763889	15.94	0.230059162	0	28
36.51676164	1	3	0	1	1	0	0	0	9.1	8.4	228	1.1	14	1.6	3.8	139	101	7.8	16	0	350.0000095	7.777083333	3.95	0.230031351	1	24.76979
59.60172814	2	3	0	1	0	1	0	2	22.1	13.7	371	3.8	96	1.4	7	122	84	8.5	72	0	0	13.37708333	12.67	0.229859107	1	16.4
55.74024269	1	4	0	0	0	1	0	1	6.4	12.8	39	2.7	23	3.1	3.7	136	96	8	110	4	0	8.439583333	3.19	0.229636603	0	28
56.6565453	1	3	0	0	0	0	0	2	1.6	13	160	1.6	49	2.1	3.9	149	119	6.1	135	7	1333.999979	15.96458333	15.91	0.229452748	0	28
49.25111874	1	1	0	0	0	0	0	0	26.5	11.3	325	0.5	7	1.3	3.4	142	113	7	35	0	0	25.31180556	3.1	0.229436413	1	13.05065
54.92464228	1	2	0	0	0	0	0	0	15.9	12.6	148	1.6	14	1.6	5.4	135	98	9.1	37	6	0	28.32291667	16.1	0.229405226	0	28
51.02118192	1	4	0	0	0	0	0	3	10.3	11.7	99	1.5	42	3.3	4	134	99	8.9	60	5	0	5.094444444	5.22	0.229316522	1	23.69028
50.58699118	2	3	0	1	0	0	0	3	20.1	11.6	238	2	36	1.2	4.6	135	100	8.4	67	1	362.5	1.710416667	1.69	0.229307965	1	27.04583
40.13639184	2	2	1	0	0	0	0	3	2.9	9.2	28	2.8	81	1	4.8	126	92	7.3	95	6	275.0000045	3.691666667	3.67	0.229218412	1	19.27639
56.78626523	2	3	0	0	0	0	0	3	8.2	13	107	2.1	72	1.1	3.4	158	125	6.2	128	7	0	17.45902778	10.33	0.228928597	0	28
45.00021051	2	2	1	0	0	0	0	0	8.4	10.3	113	1.1	22	1.2	3.3	144	110	7	116	0	349.9999917	9.814583333	9.79	0.228887818	1	18.26042
63.8614932	1	4	0	1	0	0	0	2	12.5	14.6	147	1	8	1.2	5.2	120	92	7.1	50	2	0	22.16736111	1.23	0.228619772	0	28
36.78919639	1	3	0	0	0	0	0	0	0.6	8.4	16	1.3	20	1.5	3.2	126	88	7.3	61	6	0	4.677777778	4.66	0.228327901	1	23.94653
34.62663468	1	3	0	0	0	0	0	3	19.1	7.9	21	4.4	96	1.4	3.8	135	96	7.1	100	1	1075.000024	4.777083333	4.88	0.228148074	1	23.2891
57.02472486	1	3	0	1	0	0	0	2	29.1	13	249	1.3	67	2	3.6	135	96	8.3	51	7	0	1.866666667	1.39	0.227971288	1	27.36894
61.42267265	1	3	0	0	0	0	0	2	0.8	14	15	0.9	37	2.4	3.7	152	120	6.6	97	10	0	16.67430556	13.94	0.227928864	1	14.74813
58.84260154	1	3	0	0	0	0	0	0	15.2	13.4	101	2.5	65		3.4	121	83	8.7	52	3	0	3.782638889	1.88	0.227726165	0	28
50.9628283	2	3	1	1	0	0	0	0	11.7	11.6	254	0.7	23		5.2	139	87	9	24	1	0	20.69861111	4.96	0.227616881	0	28
63.27188024	1	3	0	0	0	0	0	2	13.9	14.4	151	1.1	30	1.7	4.4	131	102	8.1	113	7	42017.00001	6.221527778	1.73	0.227589254	0	28
44.8453177	2	3	0	0	0	0	0	3	0.1	10.2	10	1.8	69	1.6	3.6	145	110	7.1	126	10	279.9999905	4.138888889	1.39	0.227448495	0	28
43.96872416	1	3	0	0	0	0	0	3	6.1	10	112	0.4	8	2	3	144	118	6.4	106	0	0	4.817361111	2	0.227434391	0	28
56.75185988	2	3	0	0	0	0	0	3	7	12.9	70	1.1	16	2.1	4.5	148	112	9.1	82	1	656.0000038	3.5	3.62	0.227305326	1	24.7785
58.9520134	2	3	0	0	0	1	0	1	14.9	13.4	166	1.5	59	1.8	6.4	136	107	7.3	56	4	0	4.245833333	1.65	0.227303517	1	24.55694
55.89776413	2	3	0	1	0	0	0	3	11.3	12.7	269	1	16	2.9	4.2	137	102	7.6	43	4	0	24.62222222	5.12	0.227200501	0	28
53.70892115	2	4	0	0	0	1	0	3	8	12.2	145	0.6	14	2.6	4.2	142	102	9.2	120	5	3852.000034	15.69305556	4.74	0.227150346	0	28
57.67270467	2	4	0	0	0	0	0	0	8.9	13.1	141	1.2	25	1.4	4.2	134	103	7.6	15	5	0	3.424305556	1.22	0.227143847	0	28
55.06292632	1	3	0	1	0	1	0	2	25.2	12.5	66	1.7	53	1.1	5.9	126	102	6.5	60	1	699.9999782	38.38055556	13.63	0.227012998	0	28
59.03350146	1	3	1	0	0	0	0	2	16.4	13.4	359	1.3	26	1.2	4.8	140	105	7.7	91	1	0	19.5375	13.41	0.226989754	0	28
40.98112659	2	3	0	0	0	0	0	0	8.4	9.3	276	0.2	11	1.3	3.7	144	119	6	82	6	999.999958	12.92638889	2.07	0.226933732	1	16.0028
49.80086285	2	2	0	1	0	1	0	1	14.2	11.3	169	0.7	10	1.3	3.9	133	99	8.4	36	4	0	13.76180556	13.74	0.226903699	0	28
35.28869466	1	2	0	0	0	0	0	2	5.4	8	185	0.8	11	3.8	3.5	139	106	8	85	2	1633.000016	18.94513889	1.94	0.2267015	0	28
37.53112046	1	4	0	0	0	0	0	3	34	8.5	333	2.2	46	1.2	4.2	138	111	7.7	137	6	10068.00017	0.997916667	1.05	0.226478717	1	27.9314
54.75322397	1	3	0	0	0	0	0	2	8.6	12.4	194	0.7	12	1.1	4	136	105	8.8	84	1	0	12.13125	5.08	0.226470682	0	28
54.78993707	1	3	0	0	0	0	0	1	22.4	12.4	106	19.9	102	1.9	6	138	93	8.1	79	4	0	17.10972222	2.85	0.226318931	0	28
46.43981874	1	3	0	0	0	0	0	2	5.7	10.5	353	0.9	14	1.3	3.1	138	104	9	65	1	1074.999985	14.8125	14.99	0.226099074	1	13.9034
47.35354794	2	4	0	0	0	1	0	3	2.4	10.7	426	0.9	9		3.8	135	104	7.6	49	1	1075.000031	20.83611111	4.19	0.225959838	0	28
46.48146731	1	4	0	0	0	0	0	3	16.5	10.5	152	3.1	17	2.1	3.3	128	95	8.2	72	3	0	9.060416667	4	0.225896483	0	28
48.72655611	1	3	0	0	0	0	0	3	7.8	11	153	2.3	36	1.5	5.5	141	108	7.1	51	1	0	4.796527778	2.78	0.225749589	0	28
57.61531312	2	3	0	1	0	0	0	3	13.4	13	194	2.4	35	1.1	5	133	108	8.3	118	0	2174.999995	7.034027778	2.81	0.225634459	0	28
51.87006066	1	2	1	1	0	0	0	3	20.3	11.7	164	1.3	19	1.3	3.7	136	103	7.9	112	0	0	20.60694444	9.15	0.225563646	0	28
52.7664515	1	3	0	0	0	0	0	2	21.2	11.9	326	1.2	25	1.5	3.7	139	99	8.2	31	5	0	20.80902778	15.93	0.225522082	0	28
66.11095573	1	3	0	1	0	1	0	3	15.8	14.9	166	1.6	23	1.3	4.9	140	104	7.4	109	1	0	9.984027778	1.89	0.225378681	0	28
53.25079278	1	3	0	0	0	0	0	1	16.7	12	273	4	38	1.2	4.5	139	107	7	53	1	0	6.385416667	6.51	0.225348758	1	22.26362
71.98020627	1	4	0	0	1	1	0	2	16.9	16.2	207	2.3	81	1.9	4.4	139	104	8	71	4	0	7.388888889	1.76	0.225061872	0	28
56.0487806	2	3	1	0	0	0	0	3	2.6	12.6	272	1.5	21	1.1	3.7	138	111	7.3	59	0	0	17.8875	8.09	0.224804177	0	28
54.2743255	1	4	0	1	0	1	0	2	18.4	12.2	362	3.3	43	3.9	5.1	137	108	7.2	68	2	0	7.029166667	3.98	0.224784	0	28
67.18160813	1	2	0	1	0	0	0	3	17.1	15.1	193	1.8	47	1.1	5.4	141	110	8.2	91	2	974.9999881	18.11597222	1.77	0.224763896	1	10.98557
40.95799307	1	3	0	1	0	0	0	3	24.7	9.2	112	0.8	44	4.7	3.4	134	102	9.1	95	7	0	5.925694444	3.03	0.224620381	0	28
54.32852845	2	3	0	1	0	0	0	3	14.2	12.2	335	0.7	25	1.2	4.4	144	106	8.3	67	5	0	6.934027778	3.04	0.224559736	0	28
63.70049447	1	3	0	0	0	1	0	2	12.3	14.3	216	0.6	31	1.8	4.1	139	110	7.2	69	0	0	8.338888889	1.85	0.224488053	1	4.75972
54.35468318	1	3	0	0	0	0	0	2	5.1	12.2	186	0.9	11		4	148	115	7.9	72	2	0	7.4375	3.5	0.224451681	0	28
62.05738585	2	3	0	0	0	0	0	2	8.4	13.9	209	2.2	24	0.9	4.8	137	102	8.5	43	4	0	12.73333333	12.73	0.223986232	1	15.77083
49.11207668	2	3	0	1	0	0	0	3	13.9	11	307	2	46	1.2	3.8	132	104	7.1	70	1	1074.999964	6.697916667	1.59	0.223977497	1	22.45455
54.48432881	1	3	0	1	0	1	0	3	21.8	12.2	130	4	69	1.6	3.1	130	95	8	84	0	0	3.690972222	2.48	0.223917597	0	28
59.85776272	1	3	0	0	0	0	0	3	15.9	13.4	55	5.3	82	1.3	3.8	134	97	8.3	78	4	0	8.600694444	1.73	0.22386403	1	20.10764
59.43287898	1	3	0	1	0	0	0	1	15.8	13.3	201	2.2	56	0.9	4.4	130	92	9	50	3	0	10.35	1.24	0.223781857	0	28
41.16627773	2	3	1	1	0	1	0	3	21.5	9.2	250	1.3	20	2.4	3.8	142	112	6.8	121	2	2277.000014	7.588194444	3.88	0.223483893	0	28
41.66725357	2	3	0	0	0	0	0	2	39.1	9.3	439	1.1	18	2	5.3	131	105	5.8	81	3	724.9999866	5.878472222	5.95	0.223196856	1	22.6903
40.79063447	1	3	0	0	0	0	0	0	12.3	9.1	143	9.5	122	2.2	4	141	91	7.5	69	12	749.9999714	12.72638889	10.16	0.223090426	1	18.736
44.83432316	1	3	0	0	0	0	0	2	20.9	10	167	1.1	34	1.3	3.4	152	116	7.9	95	0	2799.999999	13.54861111	12.75	0.223043403	1	15.8923
65.53581598	2	3	0	0	0	1	0	2	25.2	14.6	151	1.5	28	3.7	5.4	131	106	7.5	51	4	0	26.75833333	16.19	0.222778946	0	28
42.21076019	2	4	0	0	0	0	0	2	15.4	9.4	294	0.7	6	1.2	3	146	108	7.4	86	5	0	38.84375	4.74	0.222692033	0	28
61.12073046	1	3	0	1	0	0	0	0	29.6	13.6	193	3.6	81	1.3	5	126	91	6.6	64	4	0	14.27083333	7.07	0.22251043	0	28
41.34749411	1	3	0	0	0	0	0	1	17.4	9.2	961	0.5	11	1.3	4.2	139	108	7.5	58	1	285	3.065277778	3.19	0.222504415	1	25.51942
57.55035048	2	3	0	1	0	1	0	1	23.5	12.8	276	1.3	26	1.2	4.4	129	96	8.6	63	2	0	9.192361111	2.23	0.222413937	0	28
52.15831208	1	4	0	0	0	1	0	3	10.7	11.6	80	3.2	29	1.1	4.3	131	93	7	141	6	4011.00005	23.52291667	9.84	0.222399835	0	28
52.1604399	1	2	0	1	0	0	0	3	12.7	11.6	95	3.5	33	3.2	5.4	126	89	9.6	86	7	0	4.6625	2.13	0.222390762	0	28
73.29998376	1	4	0	0	0	0	0	2	17.3	16.3	208	1.3	28	1.1	4.6	138	104	9.9	66	7	0	1.50625	1.7	0.222373856	1	26.84841
55.32233005	1	3	0	0	0	0	0	1	9.3	12.3	274	0.9	7	1.2	4.2	132	99	12.1	102	3	350	7.513888889	7.46	0.222333369	0	28
75.18124589	1	4	0	0	0	0	0	1	20.3	16.7	281	1.6	40	1.2	3.8	142	111	8.1	63	0	0	5.026388889	2.82	0.222129865	0	28
54.03814442	1	4	0	1	0	0	0	2	17.2	12	195	4.5	80	1.6	3.7	134	99	7.9	67	7	1849.999982	1.06875	1.17	0.22206536	1	27.05625
51.34340626	1	4	0	0	0	0	0	3	6.9	11.4	83	1.1	17	2.4	3.8	135	99	7.9	63	0	2475.000003	21.80694444	3.86	0.222034353	1	6.97145
39.6343616	2	3	0	1	0	0	0	3	4.2	8.8	154	0.7	16	2.9	3.6	135	99	6.9	139	1	6843.973354	50.50138889	9.25	0.222029563	0	28
54.05472019	1	1	0	1	0	0	0	0	10	12	105	0.9	18	1.3	3.5	133	107	7.6	27	4	0	2.800694444	2.88	0.221997264	1	25.77301
61.28205234	2	3	0	1	0	0	0	0	24.4	13.6	288	0.7	14	1.1	4.5	137	103	7	95	6	0	13.63472222	4.03	0.221924682	0	28
45.06298526	1	3	0	1	0	0	0	0	22.5	10	127	1.5	42	1.4	5	131	102	7.6	81	4	349.9999866	1.017361111	1.08	0.221911619	1	27.79641
45.52939596	1	4	0	0	0	0	0	1	16.4	10.1	258	0.6	11	1.1	4.9	109	82	8.1	33	1	0	7.0375	7.37	0.221834702	1	21.76042
51.39898212	2	3	1	0	0	0	0	0	5.3	11.4	136	0.4	10		4.4	141	107	8.9	32	0	0	2.606944444	2.65	0.221794275	1	25.82057
41.99652833	2	3	0	0	0	0	0	0	7.1	9.3	255	0.3	20	2.2	4	138	112	6.5	112	0	562.0000076	5.736111111	1.67	0.221446876	0	28
57.83812202	2	4	0	0	0	0	0	0	5.3	12.8	93	1.4	68	1.5	3.1	161	128	8.3	83	6	0	10.39930556	5.13	0.221307324	0	28
69.60427592	1	1	0	1	1	0	0	2	12.3	15.4	97	1.5	22	1.7	4.4	140	104	8.9	90	1	297.1153884	11.94861111	5.12	0.221250775	0	28
72.44744124	2	4	1	0	0	1	0	3	10.1	16	381	0.6	13	1.1	7.9	136	99	9.6	79	2	0	3.955555556	1.01	0.22084976	0	28
43.47250636	2	3	0	0	0	0	0	2	12.8	9.6	140	1.4	22	2.9	3.9	139	107	7.2	54	4	0	15.55972222	9.94	0.220829228	0	28
47.09556936	2	3	0	1	0	0	0	1	21.1	10.4	170	2.7	43	1.7	4.6	131	101	7.9	61	0	0	26.86319444	26.74	0.220827567	1	1.78264
59.80169639	1	3	0	0	0	1	0	2	15.3	13.2	135	1.1	19	1	4.6	136	101	8.7	45	5	0	11.70138889	1.79	0.220729524	0	28
65.71737741	1	3	0	1	0	1	0	3	18.2	14.5	141	3.5	42	2	4.5	133	97	7.9	119	6	0	7.570138889	7.55	0.220641793	1	20.94792
39.00668263	2	3	0	1	0	0	0	1	11.7	8.6	254	2.2	35	1.2	5.7	134	104	8	61	3	725.0000145	8.448611111	8.05	0.220475042	1	19.6075
58.966573	2	1	0	0	0	1	0	0	9	13	141	0.4	6	1	3.9	136	105	6.9	70	0	499.9999809	3.573611111	1.42	0.220463889	0	28
39.05336378	1	3	0	0	0	0	0	2	16.3	8.6	459	1.7	15	1	4.1	135	95	8.7	73	3	0	5.835416667	1.61	0.220211505	0	28
62.37448733	2	3	0	1	1	0	0	2	1.3	13.7	181	0.8	26	1.6	3.4	143	117	7.9	21	5	2474.999987	5.49375	3.67	0.219641084	1	19.066
54.69050299	1	3	0	0	0	0	0	0	18.6	12	159	0.9	19	1	3.6	141	111	7.5	27	3	0	17.55625	9.08	0.219416523	1	10.67778
58.88989515	2	3	0	0	0	0	0	3	25.9	12.9	179	1.5	15	1.4	3.8	148	97	8.6	102	9	0	17.85069444	2.06	0.219052861	0	28
66.67912926	1	4	0	0	0	0	0	3	14.7	14.6	262	1.6	25	1.1	3.8	150	109	6.7	127	8	3171.999998	7.531944444	7.71	0.218959068	1	21.1681
57.54567132	1	3	0	1	0	0	0	2	11.8	12.6	307	0.8	13	1.2	3.2	138	91	8.6	54	0	904.0000248	21.70069444	1.63	0.218956521	1	8.95625
64.41147566	1	3	1	1	0	0	0	2	7.8	14.1	103	5.1	132	1.9	4.8	144	98	8.1	69	11	281.0000038	10.40833333	3.74	0.218905092	1	24.59274
48.42429631	1	3	0	0	0	0	0	1	12.1	10.6	170	5.2	31	1.7	4.8	139	95	9.5	84	6	0	4.602777778	4.59	0.21889838	0	28
71.74777978	2	3	0	0	0	0	0	2	13.9	15.7	194	1.3	27	1.1	4.2	137	107	8.2	68	4	0	1.993055556	1.95	0.218822102	0	28
69.97460497	1	3	0	0	0	1	0	3		15.3		1.3	23	2.1	4.4	135	105	8.5	94	5	0	13.31388889	3.44	0.218650752	0	28
40.72135301	2	3	0	0	1	0	0	0	21.4	8.9	394	0.8	6	1.6	4.2	136	99	8	38	1	0	1.830555556	1.83	0.218558553	0	28
67.27034017	1	4	1	0	0	0	0	2	2.5	14.7	145	2	20	1.1	4.6	139	102	8.2	68	6	0	1.669444444	1.63	0.218521268	1	26.97778
42.10410145	1	4	0	0	0	0	0	3	3.9	9.2	82	0.6	5	1.4	3.2	140	103	7.2	52	5	590.9999833	17.95833333	5.32	0.218506029	1	22.72494
60.4107181	1	2	0	1	0	0	0	1	19.6	13.2	165	11	42	1.6	3.6	135	94	9	61	5	0	27.11597222	26.33	0.218504272	1	2.74863
48.06644187	2	3	0	1	0	0	0	2	11.1	10.5	223	1	16	1.2	4	140	100	7.9	54	0	0	10.64652778	3.6	0.218447624	0	28
48.52883142	1	3	0	1	0	0	0	2	8.7	10.6	176	2.4	50	3.1	4.8	116	89	7.2	91	2	652.0000076	26.99236111	27.08	0.218426855	1	1.57
48.99138798	2	1	1	0	0	0	0	2	25.3	10.7	441	0.4	9	1.1	4.3	112	80	7.7	84	0	0	32.99097222	32.81	0.218405733	0	28
60.94473428	2	3	0	1	0	0	0	3	26.6	13.3	249	2.4	42	1	4	143	115	8	100	4	375	6.94375	6.95	0.218230503	0	28
48.12176394	2	3	0	1	0	0	0	0	14.2	10.5	210	1.2	16	1.2	2.7	141	110	8.3	36	3	0	61.60138889	17.87	0.21819649	0	28
54.54626461	1	3	0	1	0	0	0	0	9.4	11.9	93	0.5	5	1.2	3.2	137	95	7.6	30	3	0	26.66736111	13.37	0.218163427	1	15.35707
42.18032473	1	3	0	0	0	0	0	2	16.4	9.2	22	1.6	30		4	130	96	7.7	75	11	0	7.559027778	1.5	0.218111171	0	28
53.20106342	1	4	0	1	0	1	0	3	13.2	11.6	371	2.4	62	1.5	4.7	139	111	7.2	142	2	2064.583346	6.597916667	1.6	0.218040754	0	28
52.76230098	1	3	0	0	0	1	0	3	4.8	11.5	291	4.7	62	1.5	5.6	130	92	6.6	107	8	3498.042959	6.686805556	3.01	0.217958652	0	28
56.90626177	1	4	1	1	0	1	0	3	21.3	12.4	283	1.6	27	1.2	4.6	140	96	8.2	80	3	0	9.801388889	1.52	0.217902206	0	28
64.73104909	1	3	0	1	0	1	0	0	9.9	14.1	148	1.3	16	1.7	4.4	134	98	8.5	27	3	0	2.595138889	1.06	0.21782437	0	28
65.19346001	2	3	0	1	0	0	0	2	22.1	14.2	201	0.7	15	1.3	3.8	135	98	8.7	51	0	0	18.89861111	6.06	0.217813259	0	28
49.12954797	2	4	0	1	0	0	0	3	23.8	10.7	52	1.3	30	2.1	5	129	95	9.4	20	6	350.0000095	32.51736111	9.23	0.217791542	1	3.76704
66.23822485	1	3	0	0	0	0	0	0	21.7	14.4	247	2.1	30		3.4	139	100	7.9	40	2	0	5.765972222	2.79	0.21739713	0	28
56.12797831	1	3	0	1	0	0	0	2	26.6	12.2	74	1.3	45	1.2	3.8	144	115	8.2	58	4	0	24.69583333	3.15	0.217360403	1	3.61042
40.06374875	1	3	0	0	0	0	0	3	1.9	8.7	27	2.3	54	0.9	4.4	134	104	7.6	71	6	625.0000095	18.71319444	3.88	0.217153918	0	28
51.11692309	1	2	0	0	0	1	0	1	31.7	11.1	142	8.3	44	3.3	5.3	140	95	8	45	8	656.0000038	2.611111111	2.57	0.21714922	0	28
53.42347304	1	3	0	0	1	0	0	3	17.1	11.6	84	1.2	37	2	4.9	140	123	6.2	80	0	14917.09991	28.66875	24.34	0.217133019	0	28
64.49183053	2	3	0	0	0	0	0	2	14.8	14	225	0.7	10	0.9	3.6	139	109	8	72	0	586.9999967	11.46041667	6.75	0.217081759	0	28
56.20189559	1	3	0	1	0	0	0	3	8.7	12.2	215	2.5	68	0.9	3.3	130	92	7.6	65	3	0	16.14930556	7.29	0.217074529	0	28
43.76541345	1	2	1	1	0	0	0	0	11.4	9.5	188	9.5	84	1.3	5.2	137	94	9.1	60	4	0	3.24375	3.39	0.217066383	1	25.08998
50.6844008	2	3	0	0	0	0	0	2	27.5	11	168	0.8	13	2.2	4.5	136	108	6.6	73	1	0	19.71319444	3	0.217029299	0	28
51.16382973	1	3	0	0	1	0	0	1	0.1	11.1	42	0.9	25	1.3	3.4	137	105	7.9	88	3	1050	12.86944444	12.96	0.21695014	1	15.7365
41.49543933	2	3	0	0	0	0	0	0	7.5	9	183	1.2	44	1.3	2.2	132	106	7.1	56	4	0	5.694444444	3.42	0.216891305	0	28
45.64560126	1	4	0	0	0	0	0	3	23.9	9.9	17	5.7	140	2.4	5.7	125	91	7.8	146	0	630	22.50555556	18.51	0.216888369	1	7.94102
66.00507084	1	2	0	1	0	0	0	2	14.4	14.3	173	2.2	62	1.2	3.2	160	119	7.9	105	0	0	6.917361111	4.13	0.216650021	0	28
51.71976441	2	3	0	0	0	0	0	2	11.2	11.2	251	0.5	14	1.2	3.8	142	112	7.9	52	0	0	10.025	6.84	0.216551644	0	28
53.14026096	1	3	0	1	0	0	0	3	6.5	11.5	123	8.2	61	3.1	5.8	133	90	9.1	67	0	0	36.82986111	7.98	0.216408422	0	28
48.58931057	2	4	0	0	0	0	0	3	14.1	10.5	121	4.3	73	1.1	6.3	128	107	6.1	43	1	350.0000095	20.96527778	1.17	0.216096913	0	28
56.4814559	1	2	0	0	0	0	0	0	11.4	12.2	186	0.7	9	1.5	4.9	140	109	9	17	0	0	22.13958333	22.03	0.216000098	0	28
57.8954147	1	3	0	1	0	0	0	3	15.6	12.5	242	0.9	19	1.2	4.3	130	102	9.2	42	0	0	54.93125	36.98	0.215906563	0	28
59.29998763	1	2	0	0	0	0	0	3	17	12.8	144	1.4	15	1.2	6.8	138	105	6.8	84	3	7133.000118	7.909722222	2.36	0.215851647	0	28
42.62227312	1	2	1	0	0	0	0	0	25.5	9.2	155	3.8	27	1.8	4.1	132	100	7.3	57	4	0	6.479166667	2.36	0.215849586	0	28
72.7478318	2	4	1	0	0	0	0	1	17	15.7	220	0.4	9	0.9	3.9	125	88	7.4	90	0	700.0000191	4.2	2.25	0.215813992	1	24.5211
63.02127775	2	3	0	0	0	0	0	2	14.3	13.6	269	1	23	1.4	4.6	136	107	6.8	52	1	0	23.98680556	23.95	0.215800131	0	28
52.87072734	1	3	0	0	0	0	0	1	2.5	11.4	278	9.5	51	1.1	6.6	137	95	8.7	54	5	1075.000005	9.809722222	9.78	0.21562026	1	19.1042
51.99769468	1	3	0	0	1	1	0	3	21.6	11.2	156	0.5	28	1.3	3.6	144	107	8.3	87	0	1350.000005	1.352777778	1.45	0.215394164	1	27.27917
52.47923994	1	3	0	0	0	0	0	3	11.4	11.3	256	0.7	9	1.3	4	142	102	8	61	0	0	7.949305556	5.87	0.21532324	0	28
58.10094905	2	3	0	1	0	1	0	2	13.6	12.5	165	0.7	15	1	3.2	136	91	8.4	70	1	0	18.86736111	4.72	0.215142785	0	28
51.14751924	1	3	0	1	0	0	0	1	0.9	11	247	1.3	30	1.9	4.3	135	104	8.7	64	1	500	1.1125	1.13	0.215064194	1	27.76453
53.01669281	1	3	0	0	0	0	0	0	16.3	11.4	179	1	18	1.9	3.7	145	114	7.3	50	1	0	3.159722222	4.1	0.215026615	1	25.16528
60.92807219	1	3	0	0	0	0	0	1	12.2	13.1	82	5.7	21	1.4	3.7	138	96	8.5	41	2	0	5.372916667	1.9	0.215007623	0	28
54.8833736	2	3	0	0	0	0	0	2	17.9	11.8	231	1.1	23	1.1	4.2	137	103	8.6	43	1	0	6.315972222	6.34	0.215001361	1	22.29514
36.75162138	1	3	0	0	0	0	0	1	6.5	7.9	14	1	15	3.1	3.8	132	109	7.4	43	1	700.0000095	8.717361111	1.39	0.214956503	0	28
43.29550902	1	3	0	0	0	0	0	0	14.7	9.3	186	2.9	33	1.2	3.2	137	103	7.5	47	5	0	4.974305556	5.08	0.214802879	1	23.79987
61.00944868	1	3	0	1	0	0	0	3	11.5	13.1	506	2.8	68	1.4	5.3	133	108	7.7	159	9	0	26.76875	3.47	0.214720839	0	28
55.90896842	2	4	1	0	0	0	0	0	6.7	12	237	1.1	18	2.1	4.2	129	98	8.3	39	3	0	19.38819444	11.02	0.214634617	0	28
55.44966762	1	2	0	0	1	0	0	2	4.7	11.9	112	1	29	2.1	5.8	141	118	7.6	62	4	700.0000191	8.924305556	2.31	0.214609041	0	28
48.92896285	2	2	0	0	0	0	0	2	22	10.5	198	0.6	12	1.1	3.7	140	112	7.4	38	0	0	2.023611111	1.26	0.214596823	0	28
51.76253119	2	2	1	1	0	0	0	3	24.3	11.1	234	1.2	17	2	3.3	144	111	7.3	99	6	0	10.17638889	1.71	0.214440827	0	28
44.77197105	2	3	0	0	0	0	0	2	19.5	9.6	123	2.2	47	1.9	5.6	125	101	7.6	91	9	625.000003	31.69375	9.31	0.214419865	1	2.60561
55.98348796	2	4	0	1	1	0	0	2	18.7	12	400	0.7	27	1.1	4.2	142	106	8.2	90	3	2249.999971	31.51180556	12.01	0.214348917	0	28
59.27026221	1	3	0	0	0	0	0	0	14	12.7	155	1.2	17	1.6	5.5	141	108	7.1	44	0	0	56.79375	10.08	0.214272715	0	28
61.13947374	1	4	0	0	0	0	0	2	7.9	13.1	224	1.1	20	2.5	3.9	135	108	6.9	75	5	1308.999977	16.63472222	16.78	0.214264193	1	12.1076
29.86984565	1	1	0	0	0	0	0	1	3.6	6.4	117	1	10	2.1	4.5	137	106	7.8	49	5	2449.999975	9.627777778	1.7	0.214262908	0	28
44.35222842	2	4	0	0	1	0	0	3	16.3	9.5	213	1.7	35	1.9	4.8	135	97	8.6	52	0	0	7.8125	1.08	0.214194424	0	28
63.11507507	1	3	0	1	0	0	0	3	18.6	13.5	143	7.4	61	1.1	5.6	140	92	8.8	66	7	725	6.606944444	6.67	0.213895016	1	21.9768
56.60160075	1	3	0	1	0	0	0	1	14.3	12.1	48	1	24	1.4	4.2	155	126	7.1	40	7	0	16.12569444	2.3	0.213774873	0	28
47.72421831	2	3	0	0	0	0	0	0	17.6	10.2	232	0.9	20	1.3	3.6	141	117	7.1	54	1	0	6.578472222	4.7	0.213727964	0	28
59.43168677	1	3	0	1	0	0	0	2	7.7	12.7	221	0.9	17	1.2	3.8	141	106	8.6	66	0	0	5.541666667	1.33	0.213690721	0	28
44.47865335	2	4	0	1	0	0	0	3	16.2	9.5	374	4.5	26	1	5.4	147	110	7.8	107	1	279.0000057	1.149305556	1.34	0.213585603	1	26.91429
40.26944578	2	2	0	0	0	0	0	0	0.8	8.6	118	0.8	7	3.8	2.9	140	112	7.4	51	2	0	6.774305556	2.82	0.213561419	0	28
32.31784102	1	3	0	0	0	0	0	3	27.3	6.9	238	2	75	2.1	4.9	139	105	9.6	109	6	2825.000067	16.86736111	9.69	0.213504361	0	28
38.87758885	1	4	0	1	0	0	0	0	6.2	8.3	33	0.9	7	1.7	3.4	134	107	7.3	69	4	350.0000095	23.84930556	7.31	0.213490606	1	3.56913
60.92967091	1	3	0	0	0	0	0	2	7.1	13	111	1.7	20	1.8	3.7	144	111	7.9	46	2	0	10.37083333	2.47	0.213360745	0	28
59.53449912	1	3	0	0	0	1	0	2	14.4	12.7	315	0.8	14	1.2	3.9	139	105	8.1	28	3	0	10.55277778	5.9	0.213321691	0	28
35.65777469	1	2	1	1	0	0	0	2	22.9	7.6	141	1.5	37	3.1	4.7	135	99	8	103	4	4758.999833	4.01875	1.13	0.213137249	0	28
41.78539061	1	3	0	1	0	0	0	3	8.2	8.9	336	0.4	18	1.9	4.2	141	113	6.3	102	1	0	59.02152778	27.23	0.212993103	0	28
67.67831549	1	3	0	0	0	0	0	2	13.6	14.4	114	1.6	22	1.1	4	139	106	8.9	45	0	0	17.74236111	16.72	0.212771253	0	28
49.82433656	1	3	0	0	0	0	0	2	19.4	10.6	151	1.8	42	1.9	3.5	125	98	7.8	117	7	0	7.608333333	7.83	0.212747439	1	20.97219
61.11703998	2	3	0	0	0	0	0	0	19.5	13	112	1	21	1.7	4.1	142	115	7.6	43	1	0	15.42430556	5.43	0.212706636	0	28
49.8432613	1	4	1	1	0	0	0	0	4.9	10.6	107	1.3	22	1.7	4	137	106	8.2	48	1	0	2.086805556	1.14	0.212666662	0	28
52.22236589	2	3	0	0	0	0	0	2	9.6	11.1	85	0.5	15	1.7	3.7	132	101	6.6	78	0	0	21.13194444	13.05	0.212552607	0	28
48.09326579	2	3	0	0	0	0	0	3	8.7	10.2	66	0.8	20	3.1	5.2	146	101	8.2	147	6	3249.999968	7.563194444	1.76	0.212087905	0	28
52.36100114	1	3	0	1	0	1	0	3	13.2	11.1	169	2.7	80	1.1	5.4	137	99	8.7	100	2	0	20.93541667	8.88	0.211989835	0	28
58.52599099	1	3	0	0	0	0	0	3	10.6	12.4	428	0.6	12	1.3	4	138	104	9.9	41	0	0	21.69652778	6.13	0.211871679	0	28
57.62878972	1	4	0	1	0	0	0	0	32	12.2	55	1.5	57	1.4	3.9	119	78	8.5	82	3	0	6.6375	6.72	0.211699743	1	21.85302
53.86642905	1	3	0	0	0	0	0	1	14.1	11.4	109	1.1	28	1.6	4.7	137	102	7.9	93	8	1027.999991	22.62708333	3.05	0.211634597	0	28
57.67310205	2	3	0	0	0	1	0	3	12.7	12.2	248	0.7	18	1	4.8	141	105	8.1	37	0	0	7.156944444	1.18	0.211537087	0	28
41.13043103	2	4	0	0	0	0	0	3	1.6	8.7	43	0.8	7	1.7	3.3	142	111	6.7	47	0	2726.999964	6.938194444	6.88	0.211522218	0	28
64.78630721	1	3	0	0	0	1	0	2	27.2	13.7	193	0.9	18	2.3	3.8	140	106	7.2	39	0	0	13.08194444	5.05	0.211464437	0	28
61.05976631	1	3	0	1	0	0	0	1	20.5	12.9	270	1.5	40	1.4	3.5	133	98	7.4	66	4	0	6.561805556	6.67	0.211268414	1	21.64753
57.75809326	1	4	0	1	0	1	0	3	19.9	12.2	91	5.4	57	2.1	4.7	141	98	7.2	104	4	278.9999857	24.01111111	24.07	0.211225809	1	4.86589
69.59446507	1	3	0	1	0	1	0	2	17.2	14.7	175	1.1	25	2.6	3.9	136	95	9.1	25	5	0	8.790972222	9.59	0.211223694	1	19.41745
56.84262626	2	3	1	0	0	0	0	0	4.2	12	61	1.1	20	1.4	3.5	145	111	7.1	32	3	0	27.55347222	2.74	0.211109176	0	28
51.16022969	2	4	0	1	0	0	0	1	14.6	10.8	81	1.4	19	1.5	3.2	138	111	7.2	60	1	0	12.04513889	5.35	0.211101476	0	28
52.58634937	1	4	0	0	0	0	0	0	5.8	11.1	81	0.7	12	1.5	3.5	141	119	6.5	24	4	0	9.610416667	7.63	0.211081395	1	4.18472
56.41955729	1	3	0	0	0	0	0	3	27.5	11.9	54	3.6	37	1.5	3.5	139	105	7.1	66	15	0	11.45625	9.66	0.210919769	0	28
60.2397536	2	3	0	1	0	0	0	2	40.5	12.7	385	2.2	45	1.3	4.7	139	105	7.8	87	6	0	13.925	6	0.210824236	1	22.68241
55.50727706	1	3	0	0	0	0	0	0	11.6	11.7	161	0.9	23	1.5	4.2	142	104	8.1	42	0	0	40.87569444	29.98	0.210783173	0	28
45.5452531	1	3	0	0	0	0	0	3	13.1	9.6	39	4.5	47	2.5	4.7	140	92	6.9	127	1	1075.000029	9.222222222	8.38	0.210779375	1	19.7188
50.29552514	2	4	0	1	0	0	0	1	11	10.6	256	0.4	13		3.4	139	105	8.3	58	0	0	6.615277778	1.57	0.210754336	0	28
56.4697057	1	3	0	0	0	1	0	2	7.2	11.9	108	0.5	13	2.8	4.7	111	89	7.3	51	0	0	17.75833333	9.71	0.21073246	0	28
59.80038258	1	3	0	0	0	1	0	3	26.5	12.6	389	1.2	12	1.1	4.2	144	111	8.9	53	1	1775.00001	8.106944444	4.03	0.210700993	0	28
60.27691686	1	3	0	0	0	0	0	3	29.1	12.7	80	0.8	27	1.1	3.5	130	100	7.6	83	1	0	10.53888889	10.61	0.210694253	1	18.25291
47.00443199	1	3	0	0	0	0	0	2	37.2	9.9	236	0.4	18	1.8	4.3	141	113	7.1	59	0	2474.999983	23.89722222	19.8	0.210618437	0	28
60.77744877	1	4	0	0	0	0	0	0	18.9	12.8	160	1.3	16	1.4	3.5	142	108	6.8	38	2	0	9.270833333	3.3	0.210604431	0	28
46.55500303	2	3	0	0	0	0	0	1	24.4	9.8	186	1.7	24	1.2	3.5	133	99	9	48	5	0	22.71458333	9.92	0.210503692	0	28
59.38540467	1	3	0	1	0	0	0	0	18.3	12.5	171	0.6	17	1.1	4.4	138	102	8.1	43	3	0	19.06111111	15.07	0.21048943	0	28
66.51777125	2	3	1	1	0	0	0	2	31.8	14	154	2.6	51	1.9	5	140	100	8.8	50	4	0	12.13819444	12.2	0.21047007	1	16.83813
68.43271455	1	4	0	1	0	1	0	3	17.1	14.4	227	1.1	31	1.2	4.8	139	105	8.6	93	0	0	2.41875	2.63	0.210425673	1	26.04774
64.19200002	1	3	0	0	0	0	0	3	29.4	13.5	110	3.5	32	1.3	3.7	139	103	8.6	94	4	0	10.77083333	4.88	0.21030658	0	28
59.9138994	1	3	0	1	0	0	0	2	21.6	12.6	252	1.7	26	1.2	4.6	141	105	7.5	74	7	0	13.74097222	13.84	0.210301785	1	14.99286
49.46284571	1	3	0	0	0	0	0	1	6	10.4	138	1.5	21	3.3	4.7	130	106	7.7	56	6	0	5.247222222	3.37	0.210258829	1	1.54375
54.2426751	2	2	1	1	0	0	0	0	17.8	11.4	123	1.1	22	1.5	1.8	136	104	6.4	37	2	0	14.86736111	1.83	0.210166626	0	28
48.54983712	2	4	0	0	0	0	0	0	20.3	10.2	303	0.6	8	1.4	3.7	142	115	7.6	32	4	0	35.85555556	35.84	0.210093393	0	28
58.09082639	1	2	0	0	0	0	0	2	9.9	12.2	33	1.4	61	1.5	4.1	128	98	7.6	131	7	349.9999917	19.9625	5.03	0.210015948	0	28
72.92856654	2	3	0	0	0	0	0	2	29.1	15.3	321	1.6	35	1.1	7	136	116	8.5	58	5	0	6.967361111	2.96	0.209794333	0	28
60.53885316	2	4	0	1	0	0	0	3	34.2	12.7	181	0.7	36	1.1	3.6	147	112	7.5	73	0	1450	12.11180556	2.62	0.209782633	1	26.5273
57.22839507	1	3	0	0	0	0	1	3	50.7	12	302	2.5	49	1.4	4.6	136	106	8.8	79	1	0	14.87569444	7.8	0.209686118	0	28
48.64559555	2	4	0	0	0	0	0	2	12.3	10.2	264	1.1	21	1.1	4.3	137	108	7.8	52	1	0	55.79583333	33.76	0.209679826	0	28
59.17469392	2	3	0	0	1	0	0	3	7.4	12.4	10	1.7	50	0.9	3.2	137	104	8.8	109	6	375	7.186111111	2.17	0.209549035	0	28
65.87412744	1	3	0	0	0	1	0	2	8.7	13.8	304	1.2	31	1.5	4.7	147	107	9.9	90	1	630	10.35	5.68	0.209490441	1	5.38584
47.77905159	2	3	0	0	0	0	0	2	51.1	10	16	0.6	20	1.5	4.1	135	98	9.1	64	4	350.0000095	5.891666667	3.01	0.209296745	1	19.92307
60.6826258	1	3	0	1	0	0	0	0	16.2	12.7	80	1.5	44	1.2	4.3	130	94	8.4	44	3	0	13.82986111	3.01	0.209285604	0	28
66.41941941	1	3	0	0	0	0	0	1	11.6	13.9	134	0.7	7	1.1	3.6	147	110	9.1	49	0	0	17.12083333	7.16	0.209276144	0	28
48.75414619	2	2	1	0	0	0	0	3	25.2	10.2	299	0.7	7	1.4	4.5	136	108	7.3	68	2	350.0000012	2.955555556	1.11	0.209212976	0	28
46.84625019	2	2	1	0	0	0	0	0	10.6	9.8	309	1.5	23	1.4	2.5	134	97	7.1	47	7	0	16.20486111	6.63	0.209194972	1	21.51065
77.48204721	1	3	0	0	1	1	0	3	19.8	16.2	248	5.2	70	1.3	6.4	131	101	3.7	115	5	4243.999993	8.973611111	1.8	0.209080691	0	28
47.88145531	2	4	1	0	0	1	0	3	31.4	10	365	3.2	29	1.4	4.5	140	99	8.8	67	5	0	38.09305556	8.09	0.208849124	0	28
59.37452642	1	3	0	0	0	0	0	3	5.3	12.4	37	1	23	1.4	4.9	136	105	8	53	4	0	10.7	5.12	0.208843771	0	28
57.47022591	2	4	0	0	0	0	0	2	7.8	12	130	2.1	26	1.2	3.4	140	109	7.3	44	5	0	12.63541667	9.61	0.208803773	0	28
63.70833744	1	1	0	1	0	0	0	0	16	13.3	100	0.8	9	1.2	3.5	140	107	7.7	19	3	0	14.03958333	1.95	0.208763885	0	28
83.88616094	1	1	0	0	0	0	0	3	49.6	17.5	129	0.6	20	1.2	3.9	135	95	8.5	77	0	0	43.10625	16.06	0.208616055	0	28
59.4546529	1	3	0	0	0	0	0	3		12.4		1	13	1.6	4.9	136	98	8.1	63	2	700.0000191	15.93541667	2.9	0.208562314	0	28
68.58601284	1	1	1	0	0	1	0	1	8	14.3	113	1.1	11	1.3	4.5	142	101	7.9	71	3	0	24.55625	22.75	0.208497322	0	28
50.85119554	2	3	1	0	0	0	0	2	1.5	10.6	183	0.9	38	1	3.9	143	107	6.6	86	0	564.0000057	11.67013889	6.57	0.208451343	0	28
50.39484864	2	3	0	0	0	0	0	0	13.9	10.5	399	1	15	1	4.2	140	109	8	34	1	0	2.615277778	2.63	0.208354629	1	26.175
52.8147417	1	2	0	0	0	1	0	2	10.7	11	192	3.5	53	1.7	4.4	133	101	8.4	58	6	0	21.33680556	14.36	0.208275183	0	28
56.67082046	1	4	0	0	0	0	0	2	11	11.8	385	1.5	22	1.1	5.3	142	98	8.9	41	2	0	36.99305556	6.7	0.208220031	0	28
60.045995	1	4	0	0	0	1	0	3	3.5	12.5	16	1.9	35	1.7	4.3	150	110	5.4	95	9	0	9.254166667	4.17	0.208173751	0	28
56.24835452	1	3	0	1	0	0	0	3	11.9	11.7	186	2.8	36	1.2	3.6	142	97	7.4	70	3	0	1.320833333	1.34	0.208006085	1	27.28542
59.15158055	1	3	1	0	0	0	0	1	6.1	12.3	324	1.1	13	0.9	4.1	126	98	7.5	53	3	0	0.283333333	1.44	0.207940344	1	27.72097
58.67849041	1	4	0	0	0	0	0	2	17.2	12.2	282	2	40	1.6	4.7	143	107	8	46	0	0	11.67638889	2.97	0.207912643	0	28
37.05268006	2	3	0	0	0	0	0	2	13.2	7.7	262	0.4	6	1.4	3	140	106	7.1	37	1	374.9999857	1.211805556	1.38	0.207812228	1	26.94193
58.71104911	1	3	0	0	0	1	0	3	6	12.2	118	0.9	10	3.3	3.6	137	103	8	44	2	0	12.54375	2.57	0.207797343	0	28
35.14556179	2	3	0	0	0	0	0	0	5.6	7.3	65	3.7	71	1	3.1	136	106	7	42	0	700.0000191	13.82569444	5.24	0.207707592	1	17.5768
59.23496347	1	3	0	1	0	0	0	3	19	12.3	212	0.9	25	1.2	5	138	97	8.7	115	0	0	3.397222222	1.52	0.207647634	0	28
50.58191251	1	3	0	0	1	0	0	2	17.7	10.5	24	11.4	106	3.4	5.5	136	102	8.9	112	8	0	12.66180556	4.56	0.207584084	0	28
64.55861175	2	3	0	0	0	1	0	2	1.8	13.4	197	1	30	3.1	3.9	133	103	8.3	84	0	0	4.100694444	4.2	0.207563323	1	24.42708
53.48122394	1	4	0	0	0	0	0	3	6.2	11.1	160	7.2	54	1.5	6.3	145	110	7.9	116	2	0	21.71875	2.56	0.207549476	0	28
49.64859775	1	3	0	0	0	0	0	2	3.3	10.3	252	1.4	15	1.5	3.7	137	100	9	34	1	299.9999928	10.92986111	2.1	0.207458024	1	1.90069
61.23079264	2	3	1	1	0	1	0	2	20.9	12.7	303	0.8	17	2.8	3.5	136	102	7.9	50	3	0	18.51944444	9.29	0.207411981	0	28
59.3113632	2	3	1	1	0	0	0	1	9.4	12.3	102	1.2	12	1.5	3.5	142	104	8.3	53	6	0	24.59513889	9.86	0.20738016	0	28
62.7347925	1	3	0	1	0	0	0	2	13.4	13	108	3.4	40	1.2	4.7	139	111	7.7	48	8	0	2.494444444	4.04	0.207221535	1	26.29375
56.94652997	1	3	0	0	0	0	0	3	21.8	11.8	231	5.3	30	1.2	3.6	143	106	7.8	72	2	0	11.57291667	1.93	0.207211923	1	16.82153
56.96305843	1	4	0	1	0	0	0	2	6	11.8	145	1.9	41	1.8	5.3	135	100	8.2	51	1	0	5.889583333	5.83	0.207151798	0	28
43.45092569	1	3	0	1	0	1	0	2	18.7	9	69	1.8	27	1.4	3.7	138	102	7.6	58	4	350.0000095	17.65555556	18.61	0.207130225	1	10.40903
53.59333576	1	3	0	0	0	0	0	0	3	11.1	106	1.9	23	1.1	4.3	137	108	7.3	55	3	0	4.959027778	1.76	0.207115303	0	28
63.27938425	1	3	0	1	0	0	0	2	8.8	13.1	133	1.4	17	1.1	4.9	136	103	10.1	21	2	0	10.61180556	10.52	0.207018449	1	17.5375
69.60689024	1	3	0	0	0	1	0	3	11.7	14.4	101	1.2	24	1	4.9	139	109	8.9	32	0	0	16.06805556	1.44	0.206876071	0	28
52.207623	2	2	0	0	0	0	0	0	11.9	10.8	187	4.6	62	1.6	4.2	133	100	6.8	85	0	0	28.52013889	3.64	0.206866342	1	1.8842
60.45607889	1	3	0	0	0	0	0	1	14.6	12.5	259	0.8	23	1.1	5.4	114	78	8.5	49	0	0	1.390277778	1.57	0.206761673	1	26.75777
51.75986834	1	3	0	0	0	0	0	0	24.6	10.7	117	2.4	27	1.2	4.1	138	113	7.7	45	0	0	10.07986111	3.4	0.206723864	0	28
64.82873707	1	3	0	1	0	0	0	3	27.8	13.4	94	2.9	48	1.2	4.3	130	98	7.4	93	8	0	12.77986111	2.87	0.206698458	0	28
49.34748567	2	2	1	1	0	0	0	2		10.2		1.5	32	1.4	4	129	96	7.6	50	1	0	6.426388889	1.29	0.206697461	0	28
61.93551939	1	4	0	1	0	0	0	1	24.8	12.8	159	1.8	57	1	4.7	130	92	9.8	47	5	0	8.984027778	3.96	0.206666548	0	28
71.15920031	2	2	0	1	0	0	0	3	13.9	14.7	332	2.2	34	1.1	4.4	142	100	10.2	71	6	349.9999958	3.695138889	1.15	0.20657905	0	28
58.64604822	2	2	1	1	0	1	0	2	11.6	12.1	105	1.6	25	2	3.4	138	98	9	38	3	0	20.63333333	20.56	0.206322512	0	28
68.82556755	1	4	0	0	0	1	0	3	22.2	14.2	291	6.7	43	4.6	5.5	135	97	7	122	9	0	19.27777778	6.14	0.206318676	1	8.83264
59.16386411	1	3	0	0	0	0	0	0	20.4	12.2	299	1	31	1.3	3.9	139	112	6.8	34	4	0	7.719444444	4.73	0.206206951	0	28
45.10334381	2	3	0	0	1	0	0	2	15	9.3	240	0.4	7	1.1	4.1	135	107	7.3	72	1	725.0000134	23.75	7.9	0.206193138	0	28
41.73193101	1	3	0	0	0	0	0	2	31.1	8.6	197	1	35	1.7	5.8	132	103	7.7	71	0	2026.00002	7.6125	2.73	0.206077212	0	28
54.35575743	1	3	0	0	0	0	0	3	16.3	11.2	180	1.1	38	1.2	4.2	153	115	8.2	78	0	0	4.920138889	1.75	0.20604993	0	28
38.84331074	1	3	0	0	1	0	0	1	6.6	8	48	1.8	30	3.1	3.4	128	86	7.5	66	7	0	13.59375	13.61	0.205955668	0	28
47.58716778	2	3	1	1	0	0	0	0	4.2	9.8	152	0.8	21	1.4	3.2	133	101	7.5	36	1	0	25.94027778	1.46	0.205937871	1	13.25626
53.41556177	2	4	0	1	0	0	0	0	11.2	11	333	0.8	20	1	4.3	142	110	9.1	36	4	0	16.65902778	2.26	0.205932497	0	28
61.68153634	2	3	0	0	0	1	0	0	9.5	12.7	104	0.8	20	1.3	3	139	105	8	82	1	1050.000011	13.88888889	11.29	0.205896298	0	28
61.70523257	1	4	0	1	0	0	0	2	13.7	12.7	286	2.5	54	1.1	4.7	146	111	9	68	0	0	8.822916667	8.76	0.205817229	0	28
52.96034501	1	4	0	0	0	0	0	3	12.5	10.9	80	1.2	12	3.8	3.5	138	99	10.1	53	7	1536.999984	15.93194444	2.3	0.205814369	0	28
68.54223182	1	2	0	0	0	0	0	3	10.6	14.1	259	1.8	32	1.5	4.2	159	116	9.8	79	7	0	5.882638889	2.83	0.20571259	0	28
57.37439789	1	4	0	0	0	1	0	3	26.9	11.8	69	2.1	30	3.3	5.5	133	97	9.1	135	14	0	4.432638889	1.4	0.205666646	0	28
42.32581138	1	3	0	0	0	1	0	3	26.5	8.7	74	1	13	6.5	3.6	138	99	8.4	102	3	12441.99998	8.504166667	8.59	0.205548334	1	19.7604
45.25413896	1	4	0	0	0	0	0	2	11.7	9.3	278	1.1	56	1.9	5.3	132	93	9.2	44	0	0	9.860416667	9.87	0.205506065	0	28
50.62238332	2	3	0	0	0	0	0	3	6.4	10.4	55	1.1	21	3.8	5.4	138	98	10.8	70	10	9621.999992	24.90833333	6.49	0.205442718	1	3.7646
62.31231196	1	3	0	0	0	1	0	2	8.2	12.8	146	1.2	29	1.4	4.1	139	103	8.4	75	0	0	5.864583333	1.95	0.205416869	0	28
67.26192969	1	3	0	1	0	0	0	2	23.7	13.8	165	1.5	27	1.5	3.3	137	102	7.7	58	8	0	13.10694444	13.11	0.205168066	1	15.77083
58.03534186	2	4	1	0	0	0	0	0	28.1	11.9	223	1.3	18	1.1	4	141	110	8.1	39	0	0	16.14305556	7.69	0.20504747	0	28
57.54848148	2	2	0	0	0	0	0	2	11.1	11.8	217	0.8	9	1.8	2.8	144	106	8.6	43	0	0	47.54930556	11.77	0.205044507	0	28
57.66416201	2	4	0	0	0	0	0	1	15.2	11.8	292	0.4	11	1.2	3.8	138	102	8.5	35	0	0	14.46805556	14.51	0.204633165	1	14.37917
57.17782662	1	3	0	0	0	0	0	0	3.5	11.7	149	0.7	8	1.1	3.9	148	114	8.3	76	6	0	8.296527778	7.36	0.204624777	0	28
49.40249585	1	3	0	1	0	0	0	3	2.4	10.1	15	1.8	45	1.7	2.8	118	74	7.5	135	1	0	6.754166667	6.74	0.204443112	1	22.02639
62.13189315	2	3	1	0	0	0	0	0	8.6	12.7	12	2.3	43	1.5	3.6	131	97	6.9	83	4	0	5.35625	5.29	0.204403879	1	23.04097
52.35095263	1	2	0	1	0	0	0	2	10.9	10.7	277	1.1	10	1.3	3.2	138	102	8.5	52	0	0	8.693055556	5.87	0.204389786	0	28
37.67760728	1	2	0	1	0	0	0	3	21.1	7.7	296	3.8	62	1	5.1	128	97	7.7	72	0	350.0000095	29.12083333	23.1	0.204365419	1	5.9039
57.77886435	1	3	0	0	0	0	0	2	9.4	11.8	185	5.8	85	1	3.9	143	119	7.7	100	1	0	13.75	5.29	0.204226929	1	17.63539
58.2731107	1	3	1	0	0	0	0	0	2.6	11.9	157	0.9	20	1.1	3.8	142	110	8.7	102	2	0	43.97291667	17.13	0.204210825	0	28
68.07013615	1	4	0	0	0	0	0	0	26.1	13.9	299	1	15	1.3	3.6	140	108	7	82	0	0	44.875	20.93	0.204201149	0	28
65.62413718	1	4	0	0	0	0	0	2	22.6	13.4	248	1.1	18	1.2	4.9	137	96	8.2	59	5	0	33.96388889	34	0.204193161	0	28
51.95567163	2	3	1	1	0	0	0	2	15.6	10.6	82	1.2	41	1.7	5.9	126	97	8.2	71	4	374.9999857	25.75694444	4.9	0.204020075	0	28
57.34732299	2	4	0	0	0	0	0	2	35.6	11.7	138	2.1	55	2.6	4.3	133	102	7.5	78	6	0	5.452777778	4.53	0.204019985	0	28
58.36865588	2	3	0	1	0	0	0	3	24	11.9	285	1.4	33	1.3	4.4	136	99	8.1	52	5	0	34.8125	15.03	0.203876547	0	28
55.43457108	1	1	0	0	0	0	0	1	1.9	11.3	397	0.8	20	1.4	5.2	133	99	8.3	35	1	0	3.140277778	3.15	0.203843915	1	23.61111
61.83300174	1	3	0	0	0	0	0	2	1	12.6	381	1.1	44	1.4	4.3	143	113	8.2	66	2	899.9999914	3.692361111	4.84	0.203774678	1	24.8538
37.7975477	2	1	0	0	0	0	0	1	18.3	7.7	328	2.1	46		4.6	127	94	8.1	59	5	374.9998853	11.41388889	11.48	0.20371692	1	16.87662
57.93796929	2	3	0	0	0	0	0	3	1.9	11.8	47	0.7	11	1.2	3.1	137	104	7.3	66	9	1075.00001	6.609722222	2.96	0.203666096	0	28
65.8395366	1	4	0	0	0	0	0	2	4.7	13.4	226	1.1	16	1.2	3	138	100	7.3	60	3	375.0000114	66.8875	1.89	0.203525126	0	28
71.75124849	2	3	0	0	0	1	0	3	12.1	14.6	81	0.7	26	1.9	3.8	138	105	8.7	126	1	0	11.82777778	3.67	0.20348078	1	24.95944
37.84394578	1	2	0	0	0	0	0	3	25.8	7.7	132	5.1	59	1.4	3.5	135	100	7.2	133	0	1730.000011	12.81597222	1.63	0.203467155	0	28
59.97778208	1	3	0	0	0	0	0	3	22	12.2	140	0.7	18	1.3	3.8	142	115	7.2	97	0	3373.00005	10.77916667	3.8	0.203408655	0	28
57.52078865	1	2	0	0	0	0	0	2	12.6	11.7	152	1.2	16	1.2	5.1	140	110	7.6	26	2	0	4.749305556	1.86	0.203404722	0	28
64.90637585	2	3	0	0	0	0	0	1	13.2	13.2	228	0.8	18	1.2	4	140	105	7.7	40	1	0	16.46736111	2.8	0.203369851	0	28
48.69743143	2	3	0	0	0	0	0	3	2.1	9.9	39	1.8	27	2.6	4	135	95	7.6	113	11	725.000021	7.430555556	1.78	0.203296143	0	28
62.97449089	1	3	0	0	0	0	0	3	1.7	12.8	300	1.2	16	1.4	4	139	114	6.7	121	3	2875.000038	20.17638889	6.6	0.203256903	0	28
69.8724866	1	3	0	0	0	1	0	0	12.7	14.2	374	1.6	46	1.4	4.9	138	101	9	75	6	0	5.471527778	1.97	0.203227346	0	28
60.52589668	1	3	0	1	0	0	0	0	13.8	12.3	147	1.7	53		4.1	139	107	8.1	52	0	0	29.82638889	29.81	0.203218798	0	28
64.50063839	1	2	0	1	0	0	0	2	16.9	13.1	157	2.3	39	1.4	4.6	134	95	9	61	6	0	27.39097222	24.76	0.203098765	1	1.11869
58.13046951	1	2	0	1	0	0	0	0	18.4	11.8	142	1	25	3.4	4.2	134	101	8.4	35	1	0	5.704166667	5.73	0.202991651	1	22.92083
54.21089898	1	4	0	1	0	0	0	2	9	11	380	1.8	21	1.1	4.6	130	91	8.8	57	1	350.0000095	19.14513889	18.15	0.202911226	1	9.63308
41.92497653	2	4	1	0	0	0	0	0	13	8.5	225	4.2	79	1.3	5.4	146	111	8.1	119	9	0	37.81458333	36.97	0.202743107	0	28
56.74220775	2	3	0	0	0	0	0	0	3.5	11.5	229	0.7	16	1.3	3.7	134	104	6.5	38	3	0	12.68055556	3.26	0.202671	0	28
44.44191431	1	3	0	1	0	0	0	2	40.9	9	667	1.4	21	1.6	3.5	130	89	8.4	85	4	0	15.69652778	3.49	0.202511529	0	28
62.25396313	2	3	0	1	0	1	0	3	15.8	12.6	147	3.5	61	1.2	4.7	136	100	8.6	84	7	9150.000191	51.66597222	1.94	0.202396753	0	28
66.7290527	1	3	0	0	0	0	0	3	14.6	13.5	163	2.5	30	1.1	6.6	135	108	9.1	96	5	374.9999933	10.24166667	10.2	0.20231068	1	18.55833
57.49179167	1	2	0	1	0	1	0	3	16.2	11.6	201	5.6	53	3.4	4.8	131	94	8.8	62	2	0	30.66666667	7.66	0.201767934	0	28
60.01846569	1	2	0	1	0	1	0	1	20.6	12.1	239	15.9	110	1.3	5.5	135	88	9.3	111	4	0	16.60625	7.62	0.201604621	0	28
62.99501761	1	2	0	1	0	0	0	0	37.8	12.7	153	2.3	22	1.5	4.6	140	109	7.2	54	3	0	9.009722222	5.42	0.201603245	0	28
67.47582417	1	3	0	1	0	1	0	3	35.9	13.6	39	3.6	44	2.1	3.6	138	107	7.7	55	4	0	13.85277778	6.66	0.20155367	1	11.03889
53.09318783	1	1	0	0	0	0	0	0	26.7	10.7	456	0.8	14	1.7	3.6	140	108	7.4	26	5	0	21.36666667	2.43	0.201532446	1	26.64955
73.44656085	1	3	0	0	0	0	0	1	17.3	14.8	494	2.1	63	1.4	4.2	134	90	7.5	53	3	0	5.066666667	2.48	0.201507053	0	28
55.08529451	1	4	0	1	0	0	0	0	27.5	11.1	95	1	12	2.3	3.5	137	109	8.1	64	0	0	4.308333333	2.17	0.201505685	0	28
58.07334483	1	1	0	0	0	0	0	0	22.4	11.7	194	0.6	13	1.4	4.5	144	109	8	17	3	0	2.238194444	2.55	0.201469367	1	25.7659
47.1719465	2	3	0	0	1	0	0	0	7.7	9.5	110	0.9	14	1.4	4.1	141	117	5.7	62	4	0	13.81388889	13.98	0.201390884	1	14.7769
59.09143671	1	4	0	0	0	0	0	0	16.7	11.9	111	1.2	16	1.4	4.2	140	107	7.6	17	4	0	131.3659722	25.25	0.201382817	0	28
60.10909434	1	4	0	1	0	1	0	3	18.5	12.1	258	1.7	41	1.4	5.9	133	94	8.9	112	3	0	10.51666667	1.03	0.201300654	0	28
60.62866933	2	3	0	1	0	0	0	3	21.2	12.2	220	1.1	22	1.1	6.6	123	86	8.7	37	3	0	6.322222222	3.7	0.201224934	0	28
63.61874882	1	1	0	0	0	1	0	0	10.6	12.8	59	1.3	22	2.5	3.4	135	105	7.1	111	1	0	2.975694444	1.54	0.20119855	0	28
30.8511366	2	4	0	0	1	0	0	2	37.7	6.2	126	1.8	54	2.2	3.4	139	99	7.9	95	9	4104.000034	14.87013889	2.38	0.200965043	0	28
54.7504119	2	3	0	0	0	0	0	0	14.7	11	139	1.4	21	1.4	4.2	135	100	8.2	39	5	0	7.929166667	3.69	0.20091173	0	28
63.22147143	1	3	0	0	0	0	0	2	10	12.7	135	0.7	18	1.8	3.7	144	112	8.8	27	0	0	28.97777778	3.81	0.20088112	0	28
58.76739456	1	4	0	0	0	0	0	1	18.6	11.8	312	0.7	24	1.3	4	141	105	7.9	78	0	0	6.929166667	4.03	0.200791614	0	28
67.24197625	1	3	0	0	0	0	0	2	1.2	13.5	77	0.5	16	1.1	4.3	138	106	6.7	30	5	0	30.62986111	19.1	0.200767448	0	28
59.28438337	2	3	0	0	0	0	0	0	8.1	11.9	56	0.4	35	1.4	4.1	134	95	7.3	85	1	1025.000002	9.688194444	5.72	0.200727398	0	28
69.75252808	2	4	0	1	0	0	1	3	26.6	14	289	0.9	19	1.1	4	141	109	7.9	61	0	0	4.483333333	1.49	0.200709571	0	28
67.27252099	1	3	1	1	0	1	0	2	7.6	13.5	62	0.9	19	1	3.3	138	106	7.9	58	0	0	11.34652778	1.61	0.200676291	0	28
69.27326281	1	3	0	0	0	1	0	3	11.8	13.9	147	2.1	39	3.6	3.9	141	102	7.7	100	2	0	28.80069444	17.81	0.200654617	0	28
48.37677287	1	3	0	0	0	0	0	3	2.9	9.7	47	0.4	18	1.1	4.1	147	104	8.5	44	3	0	43.16597222	35.7	0.200509448	0	28
59.85496207	2	3	0	0	0	0	0	0	27.2	12	251	1	23	1.1	3.8	137	108	7.7	41	4	0	5.067361111	1.35	0.200484631	0	28
67.34373519	1	3	0	1	0	0	0	3	14.2	13.5	144	1	51	3.3	4.3	141	105	7.8	110	7	0	18.92361111	16.17	0.200464081	1	6.81736
58.86359995	1	3	0	0	0	0	0	2	3.5	11.8	30	1.3	30	1.8	3.7	140	110	7.1	93	3	0	25.51180556	17.03	0.200463444	0	28
56.3876693	2	3	1	0	0	1	0	2	19.9	11.3	197	2.4	26		4.6	135	102	9	43	3	0	3.868055556	1.56	0.200398423	0	28
64.896162	1	3	0	1	0	1	0	0	7.4	13	228	0.9	18	1.8	3.8	138	93	7.6	52	0	0	21.84305556	21.9	0.200320013	1	6.75257
70.89169289	1	3	0	1	0	1	0	1	7.3	14.2	215	2.5	63	1.6	3.5	162	125	8.5	123	3	0	14.69027778	2.72	0.200305557	0	28
50.9385482	1	3	0	0	1	0	0	1	8.4	10.2	54	0.7	18	1.2	3.5	142	112	8.2	56	5	0	20.20763889	13.21	0.200241278	1	12.83551
59.44020471	1	2	0	0	0	0	0	0	5.5	11.9	90	1	10	1.5	3.8	143	111	7.2	44	3	0	5.577777778	5.48	0.200201195	1	21.38194
43.45975986	2	3	0	0	0	0	0	2	3.5	8.7	105	0.8	23	2.4	4.2	126	100	6.7	70	1	724.9999754	16.98125	2.2	0.200185183	1	5.7389
44.47793274	1	2	0	1	0	0	0	3	17.5	8.9	407	7.3	89	1.3	5.6	142	104	7.8	93	0	699.9999846	9.135416667	3.18	0.200099228	0	28
71.97139743	1	4	0	1	0	1	0	3	22.3	14.4	91	4.5	113	2.9	4.8	141	107	8.6	121	4	0	0.414583333	1.49	0.200079483	1	27.60764
44.48494035	1	3	0	0	0	0	0	0	24.8	8.9	251	1	16		3.2	124	93	7.4	44	3	0	5.001388889	2.92	0.200067707	0	28
72.00185311	1	3	0	0	0	0	0	0	18.7	14.4	201	1.3	28	1.1	4	140	105	8.9	28	3	0	4.731944444	3.6	0.199994853	0	28
38.51910218	2	3	0	0	0	0	0	3	27.8	7.7	392	0.4	5		3.7	139	109	7.6	41	3	350.0000095	17.83819444	3.88	0.199900817	1	10.73611
63.06694101	1	2	0	1	0	0	0	0	18.7	12.6	205	1.2	8	1.2	4.6	136	99	9	35	0	0	6.051388889	1.93	0.199787714	0	28
43.05882363	2	3	0	1	0	0	0	1	5.8	8.6	199	2.6	94	1.1	4.2	145	96	9.5	93	0	724.9999866	18.91388889	6.84	0.199726775	0	28
61.59715735	1	3	0	0	0	0	0	0	5.9	12.3	61	0.9	16	1.4	3.8	134	106	7.3	30	6	0	11.74652778	6.06	0.199684539	0	28
70.14445711	1	3	0	0	0	0	0	3	26.8	14	193	1.7	36	1.5	5.2	139	108	7.3	58	7	0	10.86666667	5.04	0.199588115	0	28
56.62640356	2	3	0	1	0	0	0	0	8.8	11.3	125	2.8	44	1.4	4.1	134	93	7.5	56	4	0	12.85138889	3.85	0.199553553	0	28
67.15282485	2	3	0	0	0	0	0	3	7.3	13.4	60	1.7	71	1.2	4.8	136	102	8	106	3	0	3.921527778	3.97	0.199544845	1	24.94792
71.19653256	2	4	0	0	0	0	0	2	21.8	14.2	202	0.9	41	1.4	4.7	134	99	7.9	120	0	0	26.67777778	9.03	0.199447915	1	2.04306
59.1846428	1	3	0	0	0	1	0	0	5.1	11.8	137	2.1	27	1.1	3	140	92	7.2	106	3	0	6.618055556	4.44	0.199376045	0	28
45.17381938	2	4	0	0	0	0	0	1	3	9	98	0.6	11	1.5	3.5	134	103	7.4	55	2	0	8.865277778	2.18	0.199230442	0	28
52.20267004	2	3	0	0	1	0	0	2	5.8	10.4	156	0.4	7	1.8	3.7	135	97	7.4	48	4	0	21.45069444	10.84	0.199223526	1	18.06322
54.71796219	2	3	0	1	0	0	0	2	5.9	10.9	25	0.7	27	1.7	3.7	139	105	7	81	5	350	4.650694444	1.7	0.199203325	0	28
48.19879445	2	3	0	0	1	1	0	0	14.1	9.6	295	3.9	21	1.9	4.6	134	97	7.7	67	1	289.9999931	19.99097222	2.72	0.199175106	0	28
55.24652232	2	4	1	1	0	1	0	3	21.1	11	266	1.9	29	2.6	4.5	136	106	7.4	111	3	0	26.72638889	6.05	0.199107555	0	28
58.27207228	1	3	0	0	0	0	0	0	11.3	11.6	102	1.7	27	1.3	3.5	138	101	7.8	40	0	0	9.815277778	4.08	0.1990662	1	8.83551
58.79815825	2	2	0	1	0	0	0	0	7.6	11.7	92	1.4	14	2.8	3.3	136	103	7.9	94	3	0	20.82222222	13.74	0.198985825	0	28
51.76598187	2	3	0	0	0	0	0	2	16.6	10.3	146	1.3	28		3.7	137	108	7	43	0	0	3.709722222	3.67	0.198972368	1	24.89722
50.25956154	1	3	0	0	0	0	0	3	14.8	10	62	3	16	3.3	4.3	133	93	7.6	88	11	0	20.27083333	4.85	0.198967116	0	28
42.2231122	2	4	0	0	0	0	0	2	34.5	8.4	74	1	36	1.8	3.5	138	109	7.3	92	8	2100.000038	11.82708333	7.15	0.198943175	1	21.5958
59.81776261	2	4	0	1	1	0	0	1	12.3	11.9	202	1.1	25	1.2	4.2	144	109	7.5	47	1	0	9.506944444	7.64	0.198937564	1	19.21875
58.82817937	2	3	0	0	0	0	0	1	17.7	11.7	374	0.9	39	1.4	4.3	138	113	7.3	65	5	597.0000124	3.983333333	1.42	0.198884278	0	28
50.8125891	1	3	0	0	0	0	0	2	20.9	10.1	85	1.1	22	1.8	3.6	136	108	7.3	77	10	0	13.18263889	3.17	0.198769639	0	28
53.33641128	1	3	0	0	0	0	0	0	9.9	10.6	64	0.8	33	1.3	4.1	132	101	8.8	35	2	0	17.82361111	4.86	0.198738531	0	28
75.48418621	1	3	0	0	0	1	0	2	47.9	15	160	1.9	43	1.2	4.5	144	110	7.9	71	2	0	23.95416667	15.09	0.198717119	0	28
58.38026919	2	4	0	1	0	0	0	0	26.6	11.6	293	1.1	21	1.2	4.8	133	102	7.8	33	0	0	4.640972222	2.62	0.198697268	0	28
53.38398727	1	3	1	0	0	0	0	2	26.6	10.6	264	0.8	15	1.6	2.3	136	89	7.5	44	4	0	1.58125	1.47	0.198561414	1	27.08398
64.99317903	2	4	0	0	0	0	0	2	18.4	12.9	268	1.2	30	1.3	5	142	105	8.4	50	4	0	3.942361111	2.04	0.198482367	0	28
74.07554071	1	3	0	0	0	1	0	3	10.1	14.7	161	4.8	70	1.2	4.3	131	99	7.4	100	10	350	26.76805556	26.8	0.198446071	0	28
53.43987677	1	3	0	0	0	0	0	0	12.5	10.6	140	0.8	34	1.4	3.1	178	142	8	80	8	565.9999981	44.17708333	1.77	0.198353751	0	28
54.0066319	2	2	0	1	0	0	0	0	6.2	10.7	153	0.7	11	1.2	3.8	143	110	7.9	49	2	0	22.70833333	9.81	0.198123816	1	0.19903
56.53427879	1	4	0	0	0	0	0	0	7	11.2	127	4.1	35	1.2	3	133	106	7.8	48	0	0	21.47708333	2.68	0.198109894	0	28
53.58441466	2	4	0	1	0	0	0	3	21.1	10.6	405	1.7	34	1.3	5.6	127	98	7.9	72	5	0	4.975	3.11	0.197818714	0	28
55.62037825	1	4	0	0	0	1	0	1	14.8	11	107	1.7	27	1.3	4.2	149	112	7.2	122	5	0	1.542361111	1.67	0.197769241	1	27.31267
58.19645301	1	4	0	1	1	0	0	3	27.2	11.5	256	2	33	3.2	5.8	139	104	9.1	90	4	543.9999886	10.28541667	2.33	0.197606545	1	18.51528
54.16108042	1	4	0	0	0	0	0	3	5.5	10.7	67	1.6	31	1.8	3.6	135	96	6.5	141	4	1666.999998	6.889583333	2.89	0.197558836	0	28
69.35287106	2	3	1	0	0	0	0	2	9.3	13.7	389	0.6	10	1.5	4.2	139	109	7.6	43	3	0	5.624305556	2.24	0.197540488	0	28
53.71342935	1	3	1	1	0	0	0	0	18.6	10.6	29	1.2	47	1.4	3.4	131	105	7	60	1	0	37.93958333	19.06	0.197343572	0	28
52.19376712	2	2	1	0	0	0	0	3	48.4	10.3	542	0.6	22	1.7	3	128	94	8.8	88	5	349.9999917	16.06527778	1.75	0.197341571	1	5.90009
45.1006602	2	3	0	0	1	0	0	0	3.3	8.9	20	0.5	29	1.5	2.6	140	104	7.5	55	1	233.3333397	28.3125	8.08	0.197336357	1	0.63958
39.06153964	1	2	0	1	0	0	0	3	27.8	7.7	335	6	43	1.7	3	125	87	8.7	106	8	637.0000076	16.49861111	1.19	0.197124846	1	15.5731
47.68587516	2	3	0	0	0	0	0	2	41.5	9.4	75	1.8	16	2	3.4	139	103	7.5	61	9	0	4.423611111	2.09	0.197123361	1	23.78892
71.02395672	1	3	0	1	0	1	0	3	20.9	14	156	1.3	56	1.4	4.9	136	94	8.3	71	4	0	11.88541667	5.28	0.197116588	1	16.61373
59.36398052	2	3	1	1	0	0	0	1	11.8	11.7	159	1.3	13	1	3.2	138	104	7.8	38	3	0	5.09375	1.83	0.19708921	0	28
63.96480172	1	4	0	1	0	0	0	3	41.7	12.6	181	2.8	40	1.4	4.4	132	90	8.8	89	8	0	13.23680556	13.3	0.196983336	1	15.16944
54.32559653	2	3	0	1	0	0	0	3	5.2	10.7	95	0.9	17	2.1	3.4	134	109	6.3	135	1	1350.000013	25.04722222	18.67	0.196960562	1	3.10764
57.38260333	1	3	0	0	0	0	0	1	10.4	11.3	202	0.8	18	1.5	4.5	143	105	8.2	30	3	0	4.671527778	1.5	0.196923795	0	28
63.99728612	1	3	1	0	0	1	0	3	11.7	12.6	174	0.9	40	0.9	5.3	122	94	9	73	6	0	5.760416667	3.03	0.196883349	0	28
23.8723402	1	2	0	0	0	0	0	1	0.2	4.7	24	0.3	5	1.7	3	138	97	7.7	86	6	1125	1.747222222	1.8	0.196880572	1	26.2896
51.34431699	2	3	0	0	0	0	0	2	7.9	10.1	261	0.7	7		4.1	144	106	7.9	66	0	700.0000095	6.056944444	3.13	0.196711157	0	28
73.2333891	1	3	1	0	0	0	0	1	13.5	14.4	205	1.6	44	1.1	4.9	141	107	8.7	49	0	0	7.315277778	4.44	0.196631621	0	28
66.13141051	1	2	0	1	0	0	0	3	16.1	13	185	0.5	12	1.5	3.4	138	99	8.1	80	3	0	14.88055556	9.06	0.196578296	0	28
62.57410186	1	3	0	0	0	0	0	3	11.6	12.3	107	0.6	12	0.9	3.8	134	97	7.7	47	0	349.9999866	6.88125	1.06	0.196566944	0	28
66.14856314	1	3	0	1	0	1	0	3	21.3	13	267	2.5	71	2.3	3.1	140	99	8.7	71	4	0	32.46319444	18.31	0.196527322	0	28
58.02922628	1	4	0	1	0	0	0	3	20.6	11.4	271	5.8	50	1	4.8	130	85	9.3	81	10	0	8.789583333	6.01	0.196452731	0	28
65.2266781	1	4	0	0	0	1	0	3	12.8	12.8	156	5.9	90	1.2	5.2	140	110	6.5	116	0	0	5.267361111	1.22	0.196238723	0	28
65.74222099	2	3	0	0	0	0	0	3	47.1	12.9	338	2	67	2.1	4.9	137	97	9.3	78	0	0	18.2625	7.17	0.196220934	1	9.76411
62.18078387	2	3	0	1	0	0	0	3	43.8	12.2	328	0.7	17	1.3	3.6	136	100	8.4	28	4	0	18.43055556	18.56	0.196202094	1	9.58696
66.27083071	2	4	0	1	0	1	0	0	23.2	13	257	4.4	52	3.4	5.2	143	113	7.9	65	1	0	43.05	3.95	0.196164736	0	28
55.06169433	2	3	0	1	0	0	0	2	19.1	10.8	175	1	23	0.9	4.2	129	88	8.6	79	1	699.9999917	8.7875	2.34	0.196143619	1	26.5359
40.30217325	1	3	0	0	0	0	0	0	2.7	7.9	42	1.6	70	1.1	4.5	144	119	6.5	64	5	1124.999971	8.879166667	3.03	0.196019206	1	15.8799
62.76052506	2	3	0	1	0	1	0	2	8.3	12.3	205	1.2	28	1.2	3.5	141	105	8.1	32	0	0	16.85277778	14.18	0.195983064	1	14.5756
50.01460029	1	4	0	0	0	0	0	3	17.6	9.8	114	3	48	2.2	3.6	127	90	7.6	111	1	1488.105727	12.72152778	7.43	0.195942784	1	21.334
55.1279612	1	3	0	0	1	0	0	2	19.7	10.8	218	0.7	6	1.2	3.4	136	99	7.7	97	1	546.0000029	28.09583333	15.14	0.195907844	1	0.52905
57.68053053	1	3	0	0	0	0	0	0	6.3	11.3	138	0.6	12	1.5	3.5	141	107	6.6	65	0	0	10.98125	2.34	0.195906659	0	28
65.34431418	1	3	0	0	0	0	0	3	9.5	12.8	257	1.3	42	1.4	5.5	136	96	9	75	1	1850.000021	4.643055556	1.46	0.195885444	0	28
79.20043226	1	4	0	1	0	1	0	3	9.5	15.5	173	1.3	21	1.1	4.1	139	106	7.4	88	1	0	10.64930556	10.64	0.195706003	0	28
73.58034582	1	3	0	0	0	1	0	3	29.4	14.4	83	5.2	63	2	4.9	137	102	6.9	104	8	0	9.366666667	9.4	0.195704435	1	18.96875
55.19092935	1	2	0	0	0	0	0	0	8.4	10.8	105	0.7	7	1.3	3.1	133	100	8.6	51	4	700	6.604861111	6.69	0.195684329	1	21.9104
56.73800004	1	4	0	0	1	0	0	2	45.8	11.1	150	3.4	56	1.4	3.6	125	96	8.7	92	6	640.0000105	2.041666667	2.2	0.195636082	1	26.68856
48.06549881	1	3	0	1	0	0	0	3	9.9	9.4	394	2.5	39	1.2	4	144	117	6.8	120	4	350.0000095	10.71527778	5.9	0.195566471	1	17.6986
57.28258091	2	3	1	0	0	1	0	3	19.2	11.2	253	1.8	8	1.5	4.6	149	116	9	114	1	0	1.022916667	1.18	0.195521916	1	27.14931
62.92574847	1	4	1	1	0	0	0	3	33.4	12.3	262	0.9	19	1.6	6.9	140	107	7.4	115	4	279.9999905	5.148611111	4	0.195468474	0	28
64.52103012	1	4	0	1	0	0	0	2	2.8	12.6	214	1.4	19	1.2	3.5	133	96	8.9	76	2	0	12.94097222	2.81	0.195285165	0	28
60.44083976	2	3	0	1	0	0	0	3	21.8	11.8	228	1.8	36	3.7	5.2	128	86	9.2	63	2	0	14.41666667	1.83	0.195232231	1	14.10053
48.15527757	2	2	1	0	0	0	0	2	4.7	9.4	154	1.1	27	1.3	4	139	110	7.2	66	5	0	44.74583333	20.65	0.195201865	0	28
41.49745747	1	3	0	1	0	0	0	3	17.5	8.1	674	1.3	26	1.6	5.2	140	108	7	74	4	1291.999994	9.480555556	9.54	0.195192682	1	19.20625
52.77586497	1	2	0	0	1	1	0	3	9.4	10.3	193	0.7	11	3.5	3.4	143	103	8.5	100	0	281.9999886	11.75486111	1.72	0.195164968	1	16.22917
72.7637288	1	3	0	1	0	1	0	3	19.4	14.2	227	2.2	18	1.2	4.1	143	103	8.2	59	3	0	12.95486111	6.13	0.195152176	0	28
71.76810664	1	3	0	0	0	0	0	2	8.7	14	96	1.2	14	1	4.4	139	103	9	42	0	0	1.586805556	1.66	0.195072723	1	26.97014
38.45167352	2	3	0	0	0	0	0	3	6	7.5	55	1.4	10	1.4	2.9	142	99	8.9	61	6	279.9999887	10.95138889	5.19	0.195050028	1	17.6299
62.05764063	2	4	1	0	0	0	0	3	16.7	12.1	164	0.9	31	1.2	4.3	140	102	8.8	68	6	0	40.01875	2.83	0.19498002	0	28
52.3384657	1	1	0	0	0	0	0	1	36.8	10.2	72	2.7	58	2.6	2.7	136	109	6.9	107	4	0	4.73125	1.07	0.194885346	0	28
70.31597125	1	3	0	1	0	0	0	3	12.5	13.7	157	4.9	92	2.3	6.2	127	89	8.1	88	1	0	15.84375	10.24	0.194834826	0	28
64.18148287	1	3	0	1	0	1	0	3	5.3	12.5	136	6.3	97	10.6	4.1	141	102	8.2	63	8	0	4.867361111	3.95	0.194760224	0	28
53.40455985	1	2	0	0	0	0	0	2	4.1	10.4	126	1.3	15	1.1	2.8	149	111	8.5	39	3	0	10.86736111	10.77	0.194739925	1	18.23889
66.755709	2	3	0	1	0	0	0	1	1.1	13	269	1.4	27	1	4.1	133	104	7.8	57	5	0	8.048611111	2.97	0.194739899	0	28
50.86117751	2	4	0	0	0	0	0	1	15.2	9.9	189	1.4	34	1.5	3.4	137	112	5.6	60	1	0	7.047916667	2.2	0.194647479	0	28
61.66764714	1	3	0	0	0	0	0	3	30.6	12	268	1.7	22	1.4	4.3	140	100	8.4	64	0	0	6.470138889	6.52	0.194591501	0	28
59.61754528	1	4	1	1	0	0	0	2	2	11.6	87	1.3	34	1.3	4.5	131	99	7.5	49	5	0	13.41180556	2.05	0.194573593	0	28
57.08713971	2	2	0	1	0	0	0	1	16.1	11.1	246	0.8	10	1.5	3.3	140	110	7.9	37	4	0	25.24097222	15.16	0.194439589	0	28
64.86026867	1	3	0	0	0	1	0	2	34.6	12.6	211	1.5	34	1.8	3.7	142	112	6.7	66	0	0	11.58194444	9.49	0.194263765	0	28
48.38839356	1	3	0	1	0	0	0	3	16.2	9.4	389	5.3	90	1.5	6.4	132	98	8.7	81	2	0	6.613888889	1.95	0.19426146	0	28
58.17604401	2	2	0	0	0	0	0	3	13.8	11.3	406	4.8	101	1.4	5.5	141	103	6.9	43	4	0	12.48333333	1.79	0.194238027	0	28
58.18030663	2	4	0	0	0	0	0	0	9	11.3	147	1	29	3.2	3.9	138	94	9.6	38	0	0	13.93888889	2.19	0.194223796	0	28
53.5490899	1	4	0	0	0	0	0	0	15.7	10.4	121	1.2	15	1.1	3.7	144	113	7.6	56	3	0	4.297916667	4.55	0.194214318	1	23.79444
62.82897496	2	3	0	0	0	1	0	2	2.2	12.2	262	0.8	26	1.2	4.4	140	109	8.2	67	0	725	53.52916667	5.15	0.194177925	0	28
57.67964452	1	3	0	0	0	0	0	0	21.5	11.2	102	1	12	1.3	4.2	144	115	7.5	32	4	0	6.045138889	6.03	0.194175954	0	28
62.34270277	1	3	0	0	0	1	0	3	18.8	12.1	107	5.7	128	1.7	6.2	133	89	8.7	132	10	3880.999958	12.00763889	9.1	0.194088473	1	19.8643
71.10511486	2	3	0	1	0	1	0	1	13.2	13.8	295	1.2	20	3.2	4.7	135	95	8.9	31	4	0	12.32361111	12.28	0.194078865	1	15.9885
62.35155352	1	3	0	1	0	0	0	3	1.7	12.1	227	2.9	115	1.1	6.6	130	103	6.7	97	2	1850.000011	14.79027778	4.17	0.194060923	1	9.7776
56.18364939	1	3	0	0	0	0	0	0	23.4	10.9	187	1.8	40	1.5	4.8	148	114	8	89	0	0	8.425694444	4.08	0.194006621	1	19.82014
61.35818337	1	3	0	0	0	0	0	3	65.7	11.9	81	3.9	67	1.9	4.9	106	70	6.5	149	1	0	1.227083333	1.32	0.19394316	1	27.00553
55.7016942	1	4	0	1	0	0	0	3	14.8	10.8	374	1.1	12	1.2	5.3	138	102	7.6	74	0	1099.999995	31.16111111	27.59	0.193889973	0	28
68.08320534	1	3	0	0	0	0	0	1	16.5	13.2	95	1.2	25	1	3.6	140	103	7.6	37	0	0	8.788194444	3.82	0.193880413	0	28
63.44259377	1	4	0	1	0	0	0	3	16.9	12.3	96	2.7	80	4.3	5	139	96	8.1	55	7	0	2.260416667	2.22	0.193876058	0	28
49.02544082	2	3	0	0	0	0	0	2	27.4	9.5	160	1	18	1.2	2.6	142	106	7.7	69	6	0	0	1.02	0.193776942	1	28
50.06588486	2	3	0	0	0	0	0	0	8.3	9.7	334	0.9	12		4	139	113	6.8	31	1	0	13.89930556	11.96	0.193744703	0	28
51.13559031	2	3	0	0	0	0	0	0	16.6	9.9	146	0.2	8	1.6	3.2	141	108	7.7	45	1	0	14.84722222	3.76	0.193602928	0	28
56.31220358	1	4	0	0	0	0	0	3	4.9	10.9	218	3.9	39	1.2	5	145	110	6.1	72	3	0	2.781944444	1.88	0.193563727	0	28
66.20968715	1	3	0	0	0	0	0	2	3.8	12.8	140	0.5	8	1.1	4.1	142	110	7.9	53	5	0	6.502083333	5.17	0.193325185	0	28
32.09401438	1	3	0	0	0	0	0	0	13.9	6.2	157	0.7	12	1.1	5.2	138	107	7.1	23	0	1344.999994	14.56527778	1.87	0.19318244	0	28
65.22347246	2	4	0	0	0	1	0	3	14.9	12.6	200	2	28	1.5	4.9	140	111	6.8	119	7	837.9999876	12.20972222	1.02	0.193181987	1	18.5798
54.88501071	1	3	0	0	0	0	0	3	6.6	10.6	100	1.9	67	1.8	3.8	136	105	7.8	78	4	1500	28.52916667	26.71	0.193131055	1	2.2514
70.42261082	2	2	0	1	0	0	0	0	14.2	13.6	118	4	24	6.9	5.6	128	97	8.7	74	4	0	13.03194444	8.03	0.193119793	0	28
69.91164443	1	3	0	0	0	0	0	2	21.7	13.5	110	1.6	27	2.5	3.7	142	110	7.9	49	4	0	10.04791667	8.88	0.193100879	1	18.84444
68.37168203	1	3	0	0	0	0	0	3	10.9	13.2	22	0.9	30	2.4	4.6	126	91	8.3	101	9	0	25.3125	25.27	0.193062385	0	28
53.88949397	1	1	0	0	0	0	0	0	9.1	10.4	157	0.6	10	1.5	4.4	138	102	7.8	52	5	0	5.725694444	2.41	0.192987524	0	28
66.35549216	2	2	0	1	0	1	0	3	21.5	12.8	248	1.1	29	2.8	5.5	137	106	7.7	111	0	0	14.24583333	13.21	0.192900385	0	28
57.04366017	2	4	0	0	0	0	0	2	26.2	11	55	1.2	30	1.8	3	137	111	8.1	54	4	0	1.475	1.49	0.192834751	1	26.57431
53.93248487	1	3	0	0	0	0	0	0	11.1	10.4	279	0.6	29	1.3	3.9	142	113	7.7	50	3	0	7.8	2.1	0.192833689	0	28
44.0826716	2	4	0	0	1	0	0	3	34.2	8.5	218	5.2	33	2.2	2.4	138	104	7.1	103	8	2087.900023	20.99097222	12.18	0.19281953	0	28
59.14724066	1	3	0	1	0	1	0	3	23.8	11.4	702	3.7	66	3.7	4.4	134	97	7	92	7	1545	6.900694444	6.98	0.192739338	1	21.6669
71.62202678	1	4	0	1	0	0	0	0	14.3	13.8	200	1	13	1.9	4.3	132	95	8.1	56	0	0	7.1	6.94	0.192678155	0	28
70.59056743	2	3	1	0	0	0	0	3	33	13.6	173	3.2	98	1.9	4.2	139	106	7.6	147	0	0	11.61388889	1.95	0.192660301	1	16.63472
58.14121444	1	2	0	0	0	0	0	0	14.1	11.2	141	1.3	14	1.1	2.9	125	81	8.4	43	0	0	2.271527778	1.64	0.192634435	0	28
70.610267	1	3	0	0	0	0	0	1	5.7	13.6	163	1	21	1.2	3.9	137	101	9.3	56	0	0	5.554166667	5.56	0.192606551	0	28
48.80928649	2	1	0	0	0	0	0	1	7.6	9.4	95	0.7	9	1.3	3.6	131	100	7.1	26	6	0	6.952083333	3.01	0.192586302	0	28
58.15958787	1	3	0	0	1	0	0	2	13.1	11.2	87	1.5	14	1.6	4.4	136	104	8	55	9	0	30.875	12.6	0.192573579	0	28
54.02436459	2	3	0	1	0	0	0	3	1.6	10.4	174	1.5	20	1.3	4	139	113	6.5	79	4	0	18.3875	18.42	0.192505735	1	9.82306
71.17793598	1	3	0	0	0	0	0	0	14	13.7	151	0.9	13	1.5	4.1	134	100	7.3	25	1	0	7.39375	4.9	0.192475376	1	21.00764
56.63249351	1	3	0	0	0	0	0	3	28	10.9	266	0.4	13	1.8	3.3	135	100	7.6	119	5	0	8.286805556	2.21	0.192469011	0	28
64.95140414	2	3	1	1	0	0	0	3	26.1	12.5	117	1.9	42	1.2	3.2	136	105	7.5	75	1	0	9.994444444	7.25	0.192451575	0	28
58.72578044	2	3	0	0	0	0	0	0	17.6	11.3	171	0.3	11	1.2	3.5	136	98	8.1	39	3	0	12.92152778	2.95	0.19241975	0	28
46.26656603	1	3	0	0	0	0	0	3	6.3	8.9	57	1.8	40	1.8	4.9	131	98	7.9	138	9	1457.000027	15.53194444	15.62	0.192363531	0	28
51.52838635	1	3	0	1	0	0	0	3	15.9	9.9	307	1.1	27	4.1	4.8	121	87	7.6	69	0	0	8.769444444	4.66	0.192127111	0	28
53.09539908	2	3	0	1	0	1	0	3	23.8	10.2	305	5.9	54	1.4	4.1	129	94	6.9	89	0	0	10.83472222	2.74	0.192107041	0	28
52.11296734	2	3	0	0	0	0	0	0	11.7	10	223	0.5	5	1.1	3.9	139	110	7.5	25	1	0	8.153472222	2.92	0.191890819	0	28
61.00505563	2	3	0	0	0	0	0	3	5.7	11.7	198	0.8	31	1.3	3.1	137	107	6.3	117	4	1197.999981	19.99305556	1.6	0.191787384	1	27.0907
49.53561048	2	3	0	0	0	0	0	3	8	9.5	648	0.4	14	1.8	3.4	133	96	7.5	40	8	750	10.73125	2.93	0.191781224	0	28
55.79543913	1	3	0	1	0	0	0	3	10	10.7	434	1.2	19	1.1	4.3	141	108	7.6	63	1	375	7.001388889	3.7	0.191771947	0	28
45.88951488	2	4	1	0	0	0	0	3	7.9	8.8	71	3.2	53	1.8	5.6	129	101	8.5	85	8	350.0000095	32.31597222	31.49	0.191764939	0	28
59.97162764	1	3	0	0	0	1	0	3	4.8	11.5	84	0.7	9	1.2	3.8	134	101	7.5	90	2	0	6.767361111	6.66	0.191757343	1	22.09517
61.02417157	1	3	0	0	0	0	0	2	4.9	11.7	266	3.3	35	1.4	5.9	133	86	9.2	61	0	0	7.550694444	2.43	0.191727306	0	28
57.90039336	2	2	0	0	0	0	0	0	23.8	11.1	235	3.1	119	1.3	4.4	143	112	7.7	78	5	0	8.422916667	1.38	0.191708542	0	28
69.89779706	1	3	0	1	0	0	0	0	12.9	13.4	210	0.8	31	1	4.8	138	96	9.6	78	1	0	29.53263889	2.82	0.191708474	0	28
76.69027483	1	4	0	0	0	1	0	3	8.8	14.7	251	1.8	33		3.5	136	101	8.6	122	5	4662.000079	7.006944444	3.79	0.191680106	0	28
71.49129527	1	4	0	1	0	1	0	3	14.9	13.7	224	1.1	21	1.3	4.6	134	96	8	37	0	0	9.407638889	9.43	0.191631722	1	19.09028
73.06080634	1	3	0	1	0	1	0	3	14.7	14	208	8.4	117	1.8	4.8	129	87	7.8	68	0	0	4.156944444	5.15	0.191621208	1	23.92153
70.46680245	1	3	0	1	0	1	0	0	52.9	13.5	362	0.8	42	1.5	4.5	133	99	8.4	76	0	0	6.946527778	1.27	0.191579574	0	28
56.9272315	1	4	0	1	0	0	0	3	32.5	10.9	353	11.4	110	5.2	4.2	133	85	7.1	103	1	0	30.80763889	5.62	0.191472512	0	28
56.43091863	1	3	0	1	0	0	0	0	4.8	10.8	105	1.4	17	1.4	4.5	137	108	7.1	63	1	0	16.54236111	16.63	0.191384444	1	11.71566
48.66803053	1	3	0	0	0	0	0	0	3.5	9.3	16	0.7	9	1	4.1	127	100	6.7	38	1	0	11.38541667	11.45	0.191090535	1	17.03958
63.88145622	2	3	0	0	0	0	0	2	14.2	12.2	187	0.9	16	1.9	3.7	138	108	7.8	28	1	0	3.820138889	1.41	0.19097874	0	28
60.74443223	2	3	0	1	0	1	0	3	16.9	11.6	300	2	28	1.3	6.5	128	98	5.8	139	7	700.0000012	14.96597222	10.92	0.190964004	0	28
52.37323047	1	3	0	0	0	0	0	2	6.2	10	1418	1.1	20	1.7	3.9	136	107	7.8	74	0	700.0000191	22.84652778	3.01	0.190937239	0	28
52.38680983	1	3	0	0	0	0	0	0	2.2	10	56	0.8	15	1.2	3.8	137	106	7.8	35	4	0	3.327777778	1.09	0.190887745	0	28
55.02060202	2	3	1	1	0	1	0	0	18.1	10.5	444	2.2	35	2.1	4.4	134	98	7.1	48	4	0	23.56527778	13.67	0.190837607	0	28
68.12094911	1	4	0	1	0	0	0	3	11.6	13	276	2.4	67	1.4	4.4	135	102	8.5	52	4	0	9.473611111	9.45	0.190837036	0	28
54.50318997	1	3	0	0	0	0	0	3	17.3	10.4	71	1	40	3.2	4.1	151	125	9.8	128	6	0	36.95486111	15.02	0.190814519	0	28
53.98042211	1	3	0	1	0	0	0	2	5.4	10.3	337	1.8	47	1	6	140	112	8.5	65	3	0	12.22847222	9.23	0.19080992	0	28
58.71994535	1	3	0	0	0	1	0	3	19.2	11.2	410	0.9	28	1.5	4.4	132	79	8.7	46	4	700.0000012	13.77152778	13.79	0.190735872	1	14.9162
79.71980343	1	3	1	0	0	1	0	0	23.6	15.2	192	1.2	50	1.3	4.4	141	111	6.9	62	4	0	5.665972222	2.82	0.190667806	0	28
52.98701683	2	3	0	0	0	0	0	2	18.8	10.1	49	2.6	50	1.9	4.2	129	104	7.3	148	8	750	51.75694444	3.91	0.190612731	0	28
52.99574962	1	1	0	0	0	0	0	2	20.1	10.1	323	1.3	27	1	4.3	140	105	7.6	20	4	724.9999714	19.23680556	8.54	0.190581322	1	19.5982
39.88718005	2	3	0	0	0	0	0	0	27.8	7.6	252	1.3	23	1.3	4.5	137	107	6.9	38	2	0	22.61180556	2.65	0.190537411	0	28
44.61491574	2	2	0	0	0	0	0	3	8.8	8.5	71	3.8	55	2.1	3	146	113	7.6	115	13	2944	32.50555556	3.92	0.190519244	1	1.688
63.0076749	1	2	0	1	0	1	0	3	4.2	12	450	8	36	1	3.8	135	94	8.3	93	5	273.9999962	5.781944444	1.27	0.190452989	0	28
80.86624279	1	3	0	1	0	1	0	0	15.7	15.4	112	1.5	20	2	5.4	131	101	8.5	51	1	0	23.09166667	17.99	0.190437931	1	11.25545
61.9772326	2	4	1	0	0	0	0	3	10.1	11.8	73	1.1	19	1.2	2.8	144	107	6.9	119	4	11577	23.30138889	6.39	0.190392496	0	28
58.82761437	1	3	1	1	0	0	0	0	28.1	11.2	383	1.4	29	1	4.3	140	111	8.9	37	1	0	107.2895833	1.13	0.190386779	1	27.74575
56.21051682	1	2	0	1	0	0	0	1	18	10.7	312	1.2	17	1.9	3.8	133	97	8.5	43	1	0	14.44375	14.52	0.190355837	1	13.78602
48.33684668	1	3	0	0	0	0	0	3	15.3	9.2	130	2.8	26	1.3	3.2	124	79	8.5	68	3	0	22.30625	16.96	0.190330992	1	6.02083
72.50760424	1	3	0	1	0	1	0	2	73.3	13.8	130	1.1	23	1.3	3.7	135	100	7.9	56	0	0	18.94027778	5.98	0.190324865	0	28
51.52038489	1	3	0	1	0	1	0	2	33.4	9.8	225	1	44	1.9	4.2	134	98	6.9	57	4	0	20.79930556	10.85	0.19021597	0	28
46.80547623	1	3	0	0	0	0	0	2	4.2	8.9	139	0.5	23	1.3	3.3	141	96	9.5	81	3	0	14.56805556	14.45	0.19014869	1	14.24769
61.5466956	1	3	0	0	0	1	0	2	14.6	11.7	610	3	76	1	4.9	122	93	9.4	47	2	0	10.56527778	2.34	0.190099564	0	28
66.81311957	2	4	0	0	0	1	0	3	29.2	12.7	52	2.7	29	1.6	3.3	140	104	7.3	101	6	0	25.04027778	10.5	0.190082428	0	28
50.00558169	1	3	0	0	0	1	0	1	2.9	9.5	129	15.5	122	1.4	6.3	131	90	7.4	68	1	0	31.96597222	19.15	0.189978792	0	28
64.22125551	1	3	0	1	1	0	0	3	19.9	12.2	198	5.8	60	1.6	6	138	101	6	50	14	282.0000057	15.96736111	9.19	0.189968257	0	28
66.85415507	1	4	0	1	0	1	0	0	38.8	12.7	290	1.2	49	1.3	4.3	148	110	8.4	63	4	0	26.12638889	25.95	0.189965754	0	28
67.38861791	1	3	0	0	0	1	0	3	11.2	12.8	127	0.9	49	1.1	2.2	139	88	7.5	133	2	0	40.91944444	6.24	0.189943056	0	28
56.86535092	1	3	0	0	0	0	0	3	1.4	10.8	13	2.5	37	3.3	3.8	116	84	7	189	10	349.9999866	3.23125	3.23	0.189922331	1	25.57917
63.72902304	2	3	0	1	0	0	0	0	11.1	12.1	176	1.7	61	1.1	5.2	138	104	8.5	62	3	0	5.672222222	4.1	0.189866397	0	28
75.32265328	1	3	0	0	0	0	0	2	4.4	14.3	218	1	29	1.2	3.8	142	109	8.1	103	3	0	9.399305556	2.16	0.189849924	1	17.31042
49.00933377	2	2	0	0	0	1	0	3	17.2	9.3	121	1	14	1.3	3.3	135	102	8.6	40	2	0	39.20347222	1.35	0.189759772	0	28
70.63415907	1	4	0	0	0	1	0	3	36.7	13.4	174	1.5	35	1.3	4.4	141	100	8.3	55	3	0	102.7208333	11.94	0.189709911	0	28
65.44585546	1	3	0	1	0	1	0	2	24.4	12.4	114	1.9	30	1.4	3.6	134	100	8	67	3	0	5.536805556	5.44	0.189469599	1	13.33958
44.87268723	2	3	0	0	0	1	0	3	7.5	8.5	46	1.2	28		3.9	134	102	8	76	4	349.9999866	116.5069444	26.61	0.189424804	0	28
68.64688465	2	3	0	1	0	0	0	3	11.4	13	87	1.2	53	1.7	5.3	125	100	7.8	50	0	0	3.427777778	3.43	0.189374945	0	28
53.33363154	1	4	0	1	0	0	0	3	52.5	10.1	65	1.8	119	1.5	3.4	131	100	6.9	110	6	1609.000047	41.84930556	1.69	0.189373941	1	27.0406
59.68082714	1	2	0	1	0	0	0	1	14.5	11.3	113	1.3	55	1.2	3.4	155	121	8.4	66	6	0	38.51527778	2.42	0.189340539	0	28
77.13063447	1	3	0	0	0	0	0	2	4.1	14.6	128	1.3	27	1.3	4.4	140	103	9.2	71	6	0	11.5	4.63	0.189289251	0	28
47.02778226	2	3	0	0	0	0	0	2	15.8	8.9	349	1.1	14	1.7	4.3	132	96	7.5	30	4	350.0000095	8.078472222	9.01	0.189249834	1	20.16458
51.78733484	2	3	1	1	0	0	0	0	19.7	9.8	330	1.1	29	1.6	5	129	88	7.6	51	4	0	23.40138889	1.31	0.189235457	0	28
63.94410388	1	4	0	0	0	1	0	3	16.8	12.1	115	1.5	53	1.7	5.2	134	102	8.2	96	7	0	11.50694444	4.32	0.189227767	0	28
52.332004	1	4	0	0	0	0	0	0	14.5	9.9	177	2.2	20	0.9	5.5	134	103	7.4	53	1	0	14.53819444	2.56	0.18917678	0	28
55.50919086	1	3	1	1	0	1	0	2	10.6	10.5	262	0.7	9	1.2	3.5	134	91	8.2	43	1	2774.99999	2.997916667	3.11	0.189157864	1	25.93819
45.49635767	2	2	0	0	0	0	0	0	5.5	8.6	114	0.5	7	1.1	3.5	145	113	7.3	60	1	1100.00001	30.27708333	13.64	0.189026121	0	28
73.01141557	1	4	0	1	0	0	0	2	9.7	13.8	117	0.8	22	1.2	4.3	150	118	7.4	51	1	0	3.866666667	2.26	0.189011539	0	28
47.08780351	1	3	1	1	0	0	0	3	9	8.9	146	8.2	50	1.1	4.8	133	91	8.4	128	12	0	44.2875	12.73	0.189008604	1	14.88804
64.56087539	2	4	0	0	0	0	0	1	4.9	12.2	160	1.9	40	1.1	4.2	139	111	8.1	57	7	0	6.866666667	4.11	0.188968937	0	28
62.46086681	2	4	0	1	0	1	0	3	28.5	11.8	273	2.3	30	1.3	4.3	140	108	6.9	112	4	350.0000095	5.960416667	2.35	0.188918288	0	28
69.34491211	1	3	0	0	1	0	0	2	10.4	13.1	227	0.8	15	1.3	4	138	97	8	57	6	0	24.14444444	2.09	0.188910759	0	28
68.81655717	2	3	0	0	0	0	0	1	30.4	13	82	2.4	53	1.4	3.5	150	116	5.9	89	3	0	6.385416667	6.43	0.188908026	1	22.27083
41.82326999	1	3	1	1	0	0	0	1	8	7.9	687	0.6	12	1.4	9.5	135	103	7.6	54	0	2425.000048	8.727083333	8.64	0.188890061	1	19.9339
61.41821777	2	3	0	0	0	0	0	3	21.4	11.6	120	1.5	27	1.5	5.7	139	97	7.9	116	6	8774.99993	4.796527778	3.75	0.188869043	1	23.9355
65.6678696	2	4	1	1	0	0	0	2	2.6	12.4	211	1.1	21	1.6	3.9	140	113	7	101	2	1467.293501	13.15694444	14.5	0.188829028	1	14.8434
50.32798079	2	3	0	0	0	0	0	3	30.4	9.5	50	2	11	2.9	3.2	135	97	8.9	46	0	350.0000095	3.727083333	2.08	0.188761795	1	24.95833
62.01280354	2	3	0	1	0	0	0	2	7.1	11.7	246	1.5	34	2.4	3.8	137	96	9.3	97	2	0	5.564583333	1.39	0.188670715	0	28
55.12413687	1	3	0	0	0	0	0	0	14.6	10.4	261	0.8	13		4.1	141	105	8.6	64	4	0	30.90416667	13.89	0.188665086	0	28
60.96433909	1	4	0	1	0	0	0	3	29.1	11.5	333	1.9	33		4.8	140	106	7.7	103	7	0	11.11597222	5.27	0.188634867	0	28
66.8098683	1	3	0	0	0	0	0	3	13.8	12.6	102	4.7	29	1.9	3.4	143	105	8.2	95	8	349.9999915	7.125694444	7.13	0.188594894	0	28
62.58358568	2	3	0	1	0	0	0	3	21.8	11.8	288	1.9	43	1.4	5.1	129	100	7.3	118	5	0	4.295833333	1.23	0.188547842	0	28
56.76281616	1	3	0	0	0	0	0	2	17.2	10.7	208	0.8	18		4	137	105	7.4	44	4	0	19.20347222	12.33	0.188503685	0	28
60.49624275	1	3	1	1	0	1	0	2	24.8	11.4	528	2	39	1.3	5.2	130	92	9.6	80	3	0	7.736805556	4.73	0.188441455	0	28
44.58272248	2	3	0	0	0	0	0	3	5.1	8.4	62	0.5	14	1.9	4.7	137	106	6.9	121	11	0	4.533333333	4.56	0.188413796	1	24.03542
58.38494105	1	3	0	0	0	0	0	2	5.3	11	110	0.6	12	1.2	3.1	141	110	8	56	3	0	90.01111111	37.86	0.188404746	0	28
64.25386631	1	3	0	1	0	0	0	2	13	12.1	218	1.2	23	1.2	4.1	140	103	8.1	56	4	0	27.64305556	9.81	0.188315516	1	18.71275
65.3261232	1	4	0	1	0	1	0	3	17.6	12.3	119	2.1	76	2.1	6.1	144	107	7.8	125	9	2100.000044	14.92152778	13.09	0.188286085	1	15.6439
41.42886048	2	2	0	1	0	0	0	3	18.6	7.8	121	7	41	1	4.9	135	100	8.5	57	1	349.9999917	29.84375	1.08	0.188274548	0	28
61.08136097	1	2	0	1	0	0	0	0	5.3	11.5	152	1.2	26		4.8	143	104	8.8	40	0	0	49.12847222	49.12	0.188273474	0	28
64.8160362	1	3	0	0	0	0	0	1	21	12.2	115	1.5	68	1.8	5.1	143	118	8.1	100	1	1996.999961	5.33125	3.02	0.188225024	0	28
67.50279069	2	4	0	1	0	0	0	3	22.6	12.7	316	0.6	9	1.6	3.7	144	102	7.8	28	5	0	23.21388889	12.35	0.18814037	0	28
53.18672278	2	3	0	0	0	0	0	3	7.9	10	219	4.4	21	3.3	3.2	135	89	7.3	103	3	0	32.95347222	11.89	0.188016849	0	28
53.72924831	1	3	0	1	0	0	0	3	11.9	10.1	224	7.6	61	1.7		125	95	7	113	4	0	3.832638889	1.01	0.187979552	0	28
62.24567615	2	3	0	0	0	1	0	1	17.1	11.7	129	2.2	48	16.5	3.3	138	109	7.2	58	0	0	12.05555556	1.4	0.187964863	0	28
60.6564084	2	3	1	0	0	0	0	3	7.2	11.4	236	1	17	1.1	3	144	109	8.3	41	1	0	35.02569444	1.21	0.187943868	1	0.40063
61.18938167	1	3	0	0	0	0	0	0	16.1	11.5	210	0.8	11	1.3	3.8	139	107	8.3	27	1	0	20.17291667	20.11	0.187941105	0	28
69.7132999	1	4	0	1	0	1	0	2	9.7	13.1	221	1.1	17	4.4	4.2	142	107	7.3	76	3	0	18.85138889	10.94	0.187912493	0	28
75.07925681	2	3	0	0	0	0	0	2	9.1	14.1	94	0.7	23	1.9	2.8	132	96	7.8	47	2	0	27.52013889	20.37	0.187801539	0	28
63.37877094	1	3	0	0	0	0	0	3	7.5	11.9	136	0.8	13	2.3	4	135	104	7.6	44	1	350.0000095	26.85138889	2.4	0.187760031	1	16.43747
60.72598366	1	4	0	1	0	0	0	0	27.6	11.4	172	0.8	14	1.5	3.9	137	106	7	42	1	0	18.73263889	2.72	0.187728536	0	28
61.26573059	1	2	0	0	0	0	0	2	6.6	11.5	116	3.4	31	1.1	4.4	137	117	6.4	67	3	0	8.136111111	6.04	0.187706894	0	28
38.89553555	1	3	0	0	0	1	0	3	8.6	7.3	319	0.6	21	1.5	4.2	139	102	13.7	42	0	350.0000095	28.86111111	9.68	0.187682208	0	28
56.48322231	1	4	0	1	0	0	0	3	12	10.6	252	4	39	1.8	4.8	137	98	7.4	93	5	0	5.499305556	2.88	0.187666347	0	28
54.89863365	1	3	0	1	0	0	0	0	36.4	10.3	156	2.5	44	1.9	4.3	131	97	9.2	61	6	700	40.74583333	20.8	0.187618513	1	7.7953
51.19050345	2	3	0	1	0	0	0	0	3.8	9.6	84	2.2	53	3.7	3.5	131	102	7.7	57	3	0	6.884027778	3.03	0.187534784	0	28
56.01266307	1	3	0	0	0	0	0	0	16.1	10.5	164	2.7	104	1.2	2.8	141	112	8.5	71	10	0	39.82361111	39.84	0.187457611	0	28
59.25338794	2	4	0	1	0	1	0	3	3.5	11.1	152		51	1	1.8	140	112	9.6	131	4	0	0.9625	1.06	0.18733106	1	27.92153
63.5555373	1	4	0	0	0	0	0	3	13.3	11.9	21	7.4	213	1.3	5.3	165	120	8.3	184	12	724.9999725	16.67708333	1.73	0.187237816	0	28
52.35489408	1	4	0	0	0	0	0	3	14.1	9.8	364	0.4	12	1.9	3.3	140	104	7.4	60	3	0	20.50833333	14.97	0.187184029	1	13.51448
49.68565659	2	3	0	0	0	0	0	3	12.7	9.3	224	0.2	13	4.2	6.2	134	105	9	92	1	1500	33.71388889	2.01	0.187176756	0	28
54.50113273	1	3	0	0	0	1	0	2	31.9	10.2	360	1.2	27	1.3	3.5	133	100	11.6	63	5	700.0000191	3.585416667	3.6	0.187152074	1	25.02778
53.44485156	1	2	0	1	0	0	0	1	26.7	10	261	0.4	10	1.4	3.2	132	100	6.8	37	4	0	19.21597222	1.34	0.187108762	0	28
59.33356879	2	4	0	0	0	0	0	0	12.4	11.1	100	0.4	6	1	3.8	140	98	7.4	49	1	0	1.904166667	2.29	0.187077909	1	26.8462
53.99364485	1	3	0	0	0	0	0	2	11.2	10.1	108	1.3	62	2.3	3.4	148	128	6.3	69	1	699.9999733	5.186111111	6.19	0.187059052	1	22.9175
60.42060964	2	3	0	0	0	0	0	0	6.9	11.3	210	0.7	10	1.5	3.1	150	119	6.3	46	4	0	10.83194444	5.19	0.187022277	0	28
87.73442555	1	3	0	0	0	1	0	3	6.1	16.4	162	1.7	33	1.5	4.2	145	104	8.6	65	3	0	7.899305556	7.79	0.186927764	0	28
54.03606627	2	3	0	0	0	0	0	2	46.2	10.1	145	1.8	29	2	3.6	148	107	7.1	58	6	1100.000015	27.58263889	19.72	0.1869122	1	0.941
60.99398329	2	3	0	0	0	1	0	2	20.6	11.4	322	0.9	28	1.2	3.4	133	91	8.2	40	2	282	22.88333333	4.79	0.186903681	1	3.98264
57.25598804	2	2	1	0	0	0	0	0	19.3	10.7	421	11.4	54	6.7	4.3	137	101	7.2	88	4	0	25.74513889	19.83	0.186880017	0	28
73.84557141	1	4	0	0	0	0	0	2	8.4	13.8	125	0.9	16	1.2	3.4	140	105	7.4	83	2	0	17.05625	5	0.186876474	0	28
66.93601944	2	4	0	1	0	0	0	3	18.7	12.5	120	0.7	28	1.2	4.1	141	97	8.2	108	0	8606.000063	107.91875	19.86	0.186745494	0	28
74.97192425	1	3	0	1	0	0	0	2	12.9	14	197	2.5	64	1.4	3.6	143	108	8.9	39	0	0	10.86736111	2.18	0.18673657	0	28
48.19900618	1	4	0	0	0	0	0	1	27.6	9	276	5	74	2.4	4.3	144	101	4.2	71	8	0	6.638194444	1.67	0.186725842	0	28
48.19926895	1	3	0	0	0	0	0	1	5.7	9	225	1.5	35	1.1	4.6	139	106	7.9	28	5	349.9999917	20.725	9.45	0.186724824	0	28
60.51937064	1	3	0	0	0	0	0	0	12.6	11.3	596	4.5	80	3	5.5	129	97	9.2	75	6	0	15.34861111	15.42	0.186717077	1	13.23605
34.8173291	1	3	0	0	0	0	0	2	8.6	6.5	236	0.3	13	2.1	2.7	133	110	7.4	45	1	0	13.22013889	1.89	0.186688645	0	28
64.82018018	2	3	0	1	0	1	0	2	6.1	12.1	286	0.5	6	1.4	3.7	143	108	8	38	2	0	40.29166667	2.99	0.186670262	0	28
70.18099598	1	3	0	1	0	0	0	1	23.9	13.1	203	1.5	33	1.4	2.9	139	106	7.8	59	1	0	11.75416667	3.8	0.186660218	0	28
63.25623803	2	3	0	1	0	1	0	0	19.7	11.8	174	1.4	68	1.6	4.9	139	104	8.4	45	2	0	15.89375	8.09	0.186542867	0	28
60.59963995	2	3	0	1	0	0	0	3	8.8	11.3	207	0.8	30	1.1	4	142	95	9.5	40	0	0	3.755555556	1.88	0.186469755	0	28
57.38902099	1	3	0	0	0	0	0	0	2.2	10.7	74	1.3	22	2.2	3.2	141	113	6.4	35	1	0	21.53402778	2.25	0.186446812	1	6.69931
59.56189549	2	2	0	0	0	0	0	1	4.5	11.1	57	5.5	25	1.5	4.5	136	93	8.1	113	6	1208.999937	16.50277778	4.56	0.186360758	0	28
53.14989316	2	4	0	1	0	0	0	0	16.5	9.9	361	1	13	1.2	3.6	142	104	8.8	29	3	0	3.436805556	1.15	0.186265661	1	27.83367
68.24640056	1	4	0	0	0	1	0	3	8.2	12.7	244	1.2	21	1.2	4.2	132	98	8.8	82	0	1749.999956	35.91875	4.58	0.1860904	0	28
75.80225538	1	3	0	0	0	0	0	0	16.6	14.1	181	1.6	20	1.2	4.6	142	108	8.9	44	2	0	25.52152778	2.6	0.186010297	0	28
48.38480697	2	2	0	0	0	1	0	2	15.5	9	186	1.8	15	1.3	3.5	144	99	8.9	70	4	0	2.781944444	3.27	0.186008802	1	26.11111
54.30963869	2	3	0	0	0	0	0	1	14.8	10.1	436	6.6	60	1.3	4.7	130	88	6.6	46	1	0	9.551388889	1.18	0.185970672	1	10.13611
53.30387197	2	2	1	0	0	0	0	1	15.1	9.9	185	3.9	37	1.8	3.6	142	101	8.3	61	0	0	4.465277778	4.62	0.185727596	1	23.74442
48.46286709	2	4	0	1	0	0	0	0	15.4	9	256	1.4	16	2	3.8	135	94	9	37	6	0	4.118055556	1.98	0.185709194	0	28
61.39924633	1	4	0	1	0	0	0	2	31.1	11.4	196	3.5	66	1.1	6.4	144	109	8.1	50	4	0	8.186805556	1.93	0.185670031	0	28
57.69057144	2	3	1	0	0	0	0	3	11	10.7	145	0.6	7		4.4	133	98	7.1	98	0	749.9999714	4.560416667	4.64	0.185472248	1	23.98251
59.32019501	1	3	0	0	0	0	0	2	19.4	11	216	1.6	22	1.5	3.7	136	94	8.4	54	7	0	4.716666667	2.11	0.18543432	0	28
63.65316093	1	4	0	0	0	0	0	0	1.2	11.8	219	1.4	57	1.2	2.9	143	95	7.5	65	4	0	57.53402778	1.6	0.185379639	0	28
42.10308614	1	4	0	0	0	0	0	3	16.1	7.8	52	6.4	40	3.7	4.9	142	99	6.1	97	10	2174.999973	3.918055556	4.13	0.185259579	1	24.7981
56.14630711	2	4	0	1	0	0	0	3	3.2	10.4	82	0.8	13	3.4	3.2	141	103	7	116	2	650.0000095	10.10625	10.08	0.185230348	1	18.56111
68.04114289	2	3	0	0	0	1	0	3	5.5	12.6	371	0.6	20	5.3	4.4	134	96	8.7	132	0	375.0000114	21.10625	3.93	0.185182075	1	13.84456
55.08508826	2	3	0	1	0	0	0	0	9.1	10.2	62	0.3	11	1	3.4	141	107	7.3	42	4	275.9999886	13.02152778	4.09	0.185168079	0	28
51.31421899	1	1	0	0	0	0	0	2	51.1	9.5	623	1	20	1.5	5	136	103	7.2	74	8	1800	133.2479167	38.36	0.185133871	0	28
59.96374459	2	3	0	0	0	0	0	0	14.2	11.1	248	0.5	9	1.1	3.8	143	111	8	48	1	0	6.965972222	1.15	0.185111855	0	28
55.11604878	2	2	1	0	0	0	0	0	9.5	10.2	135	1.1	10	1.2	3.7	137	105	7.9	40	1	0	11.0875	1.69	0.185064064	1	16.9625
52.9726771	1	3	0	1	0	0	0	2	13.5	9.8	414	2.6	20	1.2	4.3	134	97	8.3	38	3	0	2.436805556	2.37	0.185001033	1	6.16597
64.33412018	2	4	0	0	0	0	0	2	7.4	11.9	84	0.6	16	1.3	3.7	140	110	7.5	101	0	0	70.46736111	4.81	0.184971831	0	28
55.15036264	2	3	0	0	0	0	0	1	8.4	10.2	81	1.7	18	1.5	3.6	137	106	6.1	109	11	1075.000031	9.970138889	10.04	0.18494892	1	18.9507
41.64542824	2	4	0	0	0	0	0	3	13.3	7.7	28	4.2	66	1.7	5.3	130	97	9.2	97	3	2505	6.045833333	2.84	0.184894245	0	28
66.53018615	1	3	0	0	0	0	0	2	12.2	12.3	111	0.9	7	1.2	3.8	139	108	7.5	17	3	0	20.37916667	4.84	0.184878485	0	28
67.65449757	2	3	0	0	0	1	0	2	23.7	12.5	307	0.9	16	1.15	3.9	137	103	8.4	68	4	0	4.914583333	1.95	0.184762291	0	28
69.29332653	1	4	0	1	0	1	0	2	27.9	12.8	337	1.2	12	1.2	5.6	144	108	8	88	1	0	30.83194444	30.85	0.184721973	0	28
60.63592928	1	4	0	0	0	0	0	1	15.3	11.2	116	1.9	24	1.3	3.4	144	110	7.5	38	3	0	7.95	3.97	0.184708969	1	24.71771
65.5097335	1	3	0	1	0	1	0	3	29	12.1	1219	3.2	29	3	5.7	131	94	9.1	123	1	284.0000114	3.285416667	1.58	0.184705377	0	28
63.3533464	1	3	0	1	1	0	0	0	12.2	11.7	333	1.3	33	1.2	4.1	134	95	8.3	33	1	0	12.85625	2.96	0.184678484	1	25.30782
79.60500983	1	3	0	0	0	1	0	2	16.9	14.7	224	1.4	25	1.7	4.9	140	107	7.6	105	5	375	44.65069444	2.54	0.184661745	0	28
62.82654119	2	3	0	1	0	0	0	0	17.8	11.6	308	1.7	30	1.1	4.1	139	111	7	79	1	0	83.92916667	41.17	0.184635343	0	28
70.96195354	1	3	0	0	0	1	0	3	16.3	13.1	132	0.6	28	2.7	4	138	96	8.4	48	3	0	15.37361111	7.3	0.184605966	0	28
76.38815399	1	3	0	0	0	0	0	3	15.7	14.1	197	2.1	29	1.3	4.7	138	103	8.3	93	2	0	14.99444444	15.06	0.184583594	1	13.84502
72.08593427	2	3	0	0	0	0	0	0	32.2	13.3	228	0.8	16	1.3	4	147	109	7.9	25	4	0	16.19930556	11.31	0.184502013	0	28
54.75677876	1	3	0	0	0	0	0	1	9.7	10.1	137	6.8	97	1.2	4.2	131	93	7.3	57	5	749.9999659	10.58125	10.64	0.184452048	1	18.0232
61.26899973	1	3	0	0	0	1	0	3	52.6	11.3	398	0.6	13	1.5	4.4	129	92	7.8	180	0	978.0000186	8.727777778	3.66	0.184432585	0	28
60.22906806	2	2	0	0	0	0	0	2	19.6	11.1	334	1	12	1.5	4	138	100	9.5	38	0	349.9999866	2.200694444	2.16	0.184296393	1	25.90556
56.99088032	1	4	0	0	0	0	0	3	8.2	10.5	102	1.5	46	4.1	5	126	90	10.1	118	6	0	1.85	1.89	0.184240004	1	26.85911
45.09298059	1	3	0	0	0	0	0	3	20.6	8.3	122	1.6	36	3.2	4.3	143	107	9.4	47	6	1750.000025	0.988888889	1.01	0.184064125	1	27.7507
42.92509251	1	4	0	1	0	0	0	1	79.7	7.9	194	1	55		4.7	131	95	8	79	2	725.0000095	3.915972222	1.06	0.184041537	0	28
66.86290961	1	4	0	1	0	0	0	1	12.7	12.3	118	0.8	17	1.2	3.4	146	110	7.2	65	2	0	5.650694444	2.74	0.183958492	0	28
42.4046499	2	3	0	0	0	0	0	2	0.2	7.8	45	0.5	10	2.3	4.1	132	99	6.9	74	1	0	5.026388889	1.56	0.183942092	0	28
51.12210436	1	2	0	1	0	1	0	3	13.4	9.4	121	8.1	93	1	4.4	132	98	7.4	91	4	374.9999857	14.29444444	4.02	0.183873495	0	28
70.15989019	1	3	0	1	0	0	0	2	32.8	12.9	118	2.6	34		5.3	140	106	7.6	34	4	0	25.83819444	5.8	0.183865738	0	28
58.2198353	2	3	0	0	0	0	0	3	6.4	10.7	81	1.2	13	1.7	3.6	142	102	6.6	100	8	0	24.50763889	18.98	0.183786161	0	28
64.7611601	2	4	0	0	0	0	0	1	1.5	11.9	65	1.3	56	1.5	3	162	135	8.2	94	3	0	7.974305556	3.24	0.183752113	0	28
40.81691849	2	3	0	0	0	0	0	0	15.3	7.5	245	1.3	17		3	136	102	7.1	25	1	630.0000072	10.67152778	10.87	0.183747335	1	17.69792
52.80440008	1	3	0	0	0	0	0	1	22.5	9.7	51	1.2	20	1.6	4.2	142	108	7.9	47	0	0	2.582638889	1.88	0.183696813	1	25.82094
47.37782028	2	2	0	1	0	0	0	1	24.1	8.7	362	2.4	72	1.5	4.3	135	102	8.6	96	9	0	12.61875	2.58	0.183630229	0	28
55.01076721	2	4	0	1	0	0	0	2	35.4	10.1	261	1.9	41	1.3	4.4	134	102	8	125	3	0	9.063194444	5.09	0.183600421	0	28
74.09479468	1	2	0	1	0	0	0	3	12.3	13.6	319	5.3	66	1.1	5.2	140	91	9.7	82	4	700.0000191	7.398611111	5.55	0.183548656	1	8.22713
50.1260439	1	3	0	1	0	0	0	3	8.5	9.2	199	1.5	26	1.4	4.2	137	98	7.7	59	2	0	46.92569444	27.92	0.183537325	0	28
70.30611949	1	3	1	0	0	0	0	3	9.2	12.9	128	1.1	37	2.8	3.9	121	95	6.9	129	3	0	12.41805556	2.8	0.183483317	1	15.86944
63.77079892	1	3	0	0	0	0	0	3	12.2	11.7	133	0.7	20	1.5	2.5	146	120	5.8	131	3	0	9.604166667	1.68	0.183469553	0	28
61.06114667	1	4	0	0	0	1	0	2	6.8	11.2	122	0.7	10	0.9	3.9	137	98	8.2	33	1	0	6.221527778	3.57	0.183422694	0	28
64.88369302	1	4	0	1	0	1	0	3	28.6	11.9	470	2.4	53	1.7	4.5	127	90	7.9	70	8	0	43.58680556	7.63	0.183405097	0	28
69.85692812	1	3	0	0	0	1	0	3	12.5	12.8	174	1.6	21	2	4.2	132	94	8.2	120	3	6914.000041	25.84861111	15.89	0.183231647	0	28
68.23812408	2	4	0	0	0	0	0	0	13.9	12.5	774	0.9	20	1.1	4.8	139	104	8	67	0	0	6.393055556	4.5	0.183182058	0	28
60.05120479	2	1	0	0	0	0	0	0	1	11	31	0.6	11	1.7	3.1	136	98	7.4	37	1	0	8.811805556	1.93	0.183177008	0	28
72.07050249	1	3	0	0	0	1	0	2	16.6	13.2	206	0.9	18	1.4	4.5	141	107	7.7	34	1	0	63.70694444	14.84	0.183153989	0	28
54.61637976	1	4	0	1	0	1	0	0	17.5	10	287	1.1	18	1.2	4	131	98	9.1	43	2	0	12.70069444	1.86	0.183095255	0	28
58.45931214	2	4	0	0	0	1	0	3	3.3	10.7	81	0.7	13	2.2	3.2	134	110	6.3	132	6	2428.999998	7.957638889	4.96	0.183033286	0	28
77.58279967	1	1	0	1	0	0	0	3	12.9	14.2	245	1.2	20	1.2	4.1	142	97	10.3	79	6	0	31.50416667	1.73	0.18303026	0	28
56.83143984	2	4	0	0	0	0	0	2	21.1	10.4	368	3	48	1.6	4.3	131	99	8.2	121	4	0	4.898611111	5.92	0.182997299	1	23.13542
73.22845797	1	3	0	0	0	0	0	1	5	13.4	149	0.7	8	1.1	3.4	130	94	8.1	69	6	0	20.78055556	20.84	0.182988969	1	7.92928
66.13820745	1	3	0	0	0	0	0	3	11.6	12.1	182	0.8	18	1.1	9.3	131	101	9	111	1	0	10.72708333	1.78	0.182950226	0	28
59.58779331	1	4	0	1	0	0	0	3	25	10.9	214	1.5	27	1.1	4.5	136	101	8	63	4	0	22.22638889	16.05	0.182923371	0	28
45.935318	2	3	0	1	0	0	0	0	38.4	8.4	446	1.2	29	1.9	4.2	132	106	10.8	55	1	700	18.73333333	16.89	0.182865829	1	11.8146
84.76393984	1	3	0	0	0	1	0	2	17.5	15.5	163	2.2	63	3.7	6	142	110	9.3	93	8	0	12.28680556	4.54	0.182860778	0	28
44.85163855	1	3	0	0	0	0	0	3	15.7	8.2	283	3.7	62	1.5	4.5	142	105	8.1	14	1	937.9999442	9.295138889	3.24	0.182824982	1	18.75972
59.08099478	2	3	0	0	0	1	0	3	27.2	10.8	252	1.1	20	1.2	3.3	132	100	7.3	112	0	0	15.98958333	5.52	0.182799901	0	28
66.75345334	1	3	0	0	0	0	0	0	7.2	12.2	92	1.7	64	1.7	4	151	119	7.8	83	1	0	17.80138889	4.62	0.18276208	0	28
65.68633247	2	3	1	1	0	0	0	0	7.5	12	146	1.3	18	1.5	4	137	103	8	57	2	0	2.940972222	1.29	0.182686406	0	28
65.13969262	1	3	0	0	0	0	0	0	16.2	11.9	76	1	13	1.2	3.3	144	114	7.1	18	4	0	6.502777778	7.63	0.182684313	1	21.52361
80.49493441	2	4	0	0	0	1	0	3	16.2	14.7	100	1.8	39	2.5	4.4	149	110	7.3	105	3	0	24.81597222	22.55	0.182620187	1	4.01862
44.36836216	2	1	0	0	0	0	0	3	25.1	8.1	349	4.9	49	1.1	5.9	127	99	7.5	137	6	0	2.94375	1.47	0.18256252	0	28
79.97419998	2	3	0	0	0	1	0	3	7.8	14.6	303	0.7	23	4.4	3.9	137	105	7.5	47	3	0	24.52430556	13.77	0.182558875	0	28
50.40857074	2	2	1	0	1	0	0	0	27.4	9.2	299	1	10	1.7	3.7	133	100	7.4	44	1	277.9999924	11.70347222	2.25	0.182508646	0	28
65.21304954	1	3	0	0	0	0	0	0	10.8	11.9	122	1	13	1.3	3.7	141	110	7.5	33	1	0	23.81458333	23.81	0.182478815	0	28
80.01476008	2	3	0	0	0	1	0	0	1.6	14.6	298	0.4	16	1.3	3.9	136	110	7.4	30	5	700	21.42013889	4.93	0.182466335	0	28
64.13749012	1	3	0	0	0	0	0	2	12.4	11.7	186	1.4	25	1.2	4.1	133	97	8.8	61	3	0	4.009027778	1.17	0.182420609	1	27.15961
63.64069964	1	3	0	1	1	0	0	0	24.1	11.6	593	1	21	6.2	4.4	135	98	7.2	72	8	349.9999917	22.38958333	22.44	0.182273295	0	28
65.2951715	2	3	0	0	0	0	0	3	25.5	11.9	410	3.9	96	1.5	3	140	107	7.9	92	0	0	7.8625	3.5	0.182249311	0	28
63.11259278	1	4	1	0	1	0	0	0	24.9	11.5	41	1.8	25	1.6	4	126	90	7.9	43	1	0	1.494444444	1.5	0.182214032	1	27.05277
73.00032558	1	1	0	0	0	0	0	0	8.7	13.3	111	0.9	17	1.4	4.6	139	105	7.8	36	4	0	7.409722222	6.15	0.182190968	1	20.74583
70.28078606	1	4	1	0	0	0	0	2	18.5	12.8	235	0.6	22	1.2	4.3	137	102	7.7	104	0	0	57.47638889	1.04	0.182126591	0	28
51.62424175	1	4	0	0	0	0	0	3	10.7	9.4	111	2.1	26	1.6	4.9	146	104	8.3	94	7	1050.000006	8.261111111	8.45	0.182084999	1	20.00069
86.77716738	1	4	0	0	0	1	0	2	16.2	15.8	243	0.6	13	1.2	3.1	141	106	9.1	43	3	0	9.746527778	9.89	0.182075544	1	18.83483
76.89534062	2	3	0	0	0	1	0	3	1.8	14	266	0.6	13	1.1	3.1	138	104	8.2	58	1	0	15.16180556	6.39	0.182065648	0	28
54.38291036	2	3	1	0	0	0	0	3	8	9.9	214	3.5	40	2.4	5.1	136	102	6.9	54	6	500	15.03680556	5.64	0.182042482	1	5.53711
54.95461061	2	3	1	0	0	1	0	3	10.4	10	200	0.7	16	1.6	4.3	131	96	7.6	88	0	1099.999972	21.575	1.05	0.181968353	1	7.4362
70.90185837	2	3	0	1	0	0	0	0	22.7	12.9	79	4.1	79	1.6	4	128	102	7.4	114	4	0	50.16111111	28.08	0.181941634	0	28
69.25736361	1	3	0	0	0	1	0	3	6.6	12.6	145	1	22	1.9	3.4	142	104	9	98	2	4550.000008	7.836805556	3.61	0.181930113	0	28
80.81475668	1	3	0	0	0	1	0	3	24.9	14.7	287	2.6	43	1.3	5.8	135	97	9.2	72	6	0	6.758333333	1.18	0.181897473	0	28
80.82100817	2	3	1	0	0	1	0	3	9.5	14.7	284	2.1	69	1.6	4.9	125	92	7.8	93	0	0	9.872222222	1.73	0.181883403	0	28
67.63924337	1	3	0	1	0	1	0	3	22.2	12.3	254	2.2	63	1.8	4	125	89	7.9	89	1	0	28.95208333	14.82	0.181847096	0	28
68.2104864	1	3	0	0	0	1	0	1	15.6	12.4	115	0.9	22	1	4.3	127	91	8	55	0	0	12.65902778	11.19	0.18179023	0	28
66.04222474	2	3	0	1	0	0	0	0	16.2	12	547	0.6	9	2.6	4	137	102	8.8	36	1	282.0000018	28.40625	2.78	0.181701935	1	26.39196
40.72741535	1	4	0	1	0	1	0	2	9.5	7.4	120	2.8	69	1.1	4	139	113	7.7	117	0	949.9999928	15.63541667	11.65	0.181695792	0	28
61.64985453	1	3	0	0	0	0	0	0	3.6	11.2	148	1	16	1.2	3.8	138	106	6.8	55	2	699.9999831	14.54097222	3.93	0.181671151	0	28
63.85421987	1	3	0	1	0	0	0	2	12	11.6	208	3.4	47	1	3.4	148	97	9.1	90	0	0	6.134722222	5.52	0.181663796	1	22.15065
67.73233409	1	3	0	1	1	1	0	2	16.6	12.3	405	0.8	11	1.5	3.9	133	98	7.5	40	1	0	16.70069444	9.52	0.181597167	0	28
61.14035976	2	3	0	1	1	1	0	3	39.8	11.1	261	1.7	25	1.6	5	142	103	6.3	142	0	375	6.534027778	1.5	0.181549471	0	28
84.82652963	2	2	0	1	0	0	0	0	23.5	15.4	370	2.1	52	3.8	4.7	142	98	10.1	66	4	0	8.441666667	8.43	0.181546977	0	28
53.43761701	2	2	0	0	0	0	0	0	30.1	9.7	160	2.7	31	1.6	4.3	141	110	8.2	57	5	0	12.52569444	8.61	0.18152007	0	28
60.0769505	2	4	0	1	0	0	0	0	15.8	10.9	319	1.4	83	1.4	2.6	156	129	8	93	2	0	1.688888889	1.79	0.181433976	1	26.80347
59.03633824	1	3	0	0	0	0	0	3	31.4	10.7	544	4.3	108	5.2	5.8	130	102	9.2	61	3	5300.000053	6.922222222	2.65	0.181244303	0	28
42.49175539	1	4	0	0	0	0	0	0	9.3	7.7	91	0.5	23	1.1	5.9	132	88	7.8	112	0	0	5.736111111	3.68	0.181211624	0	28
72.29871747	1	3	0	0	0	1	0	3	17.6	13.1	443	2.9	70	1.4	6.2	130	99	8	68	3	0	5.879166667	1.96	0.181192702	0	28
59.60539009	2	2	0	0	0	0	0	2	15.2	10.8	164	1.5	20	1.2	3.3	141	105	9	40	4	0	8.747916667	3.88	0.181191667	0	28
56.86538142	2	3	0	1	0	0	0	1	36.3	10.3	201	1.4	33	1.5	4.4	134	109	7.4	115	2	0	10.88055556	3.09	0.181129533	0	28
66.254196	2	4	0	1	0	1	0	3	19.7	12	314	2.8	35	2.6	5	140	98	7.1	69	10	0	20.07361111	6.84	0.181120604	0	28
50.81252544	1	4	0	0	0	0	0	1	27.3	9.2	98	9.3	60	8.1	4	122	83	5.9	147	13	2499.999956	11.37083333	4.38	0.18105772	0	28
53.57453536	2	2	0	1	0	0	0	1	11.6	9.7	157	0.6	9	1.3	4.2	138	104	9	84	0	0	11.11527778	3.31	0.181056167	0	28
61.3174298	2	2	0	1	0	1	0	3	6.4	11.1	84	3.6	101	2.3	4.7	133	93	7.8	126	0	0	17.27361111	13.27	0.1810252	0	28
41.45088165	1	3	0	0	0	0	0	3	1.5	7.5	18	1.8	46	1.2	4.2	124	89	9	90	10	1029.99999	7.546527778	2.02	0.180937044	1	20.716
61.90926396	2	3	0	0	0	0	0	3	15.9	11.2	416	1	11	2.5	3.5	135	101	9.1	49	3	0	5.484027778	1.56	0.18090992	0	28
57.51649561	1	3	0	0	0	1	0	3	11.1	10.4	195	1.3	41	1.3	4.1	137	107	8.9	104	8	0	7.735416667	1.77	0.180817692	0	28
53.11674915	2	3	0	0	0	0	0	3	38.3	9.6	377	2.8	39	1.5	3.4	135	104	6.7	70	4	0	10.79861111	4.66	0.180733952	0	28
68.61680003	1	3	0	0	0	1	0	1	12.2	12.4	174	4.9	35	2.5	5.2	135	92	11.2	90	0	0	13.06666667	13.14	0.180713761	1	14.93488
42.61051227	2	4	0	1	0	0	0	2	21.1	7.7	252	0.9	16	1.1	3.4	130	105	6.6	80	1	0	12.17847222	12.12	0.180706581	1	14.66736
75.27478357	2	4	0	0	0	1	0	2	16.7	13.6	157	1.4	38	1.2	3	132	88	9.2	47	7	0	17.84097222	17.85	0.180671393	1	1.85744
81.9766679	2	4	0	0	0	1	0	1	17.3	14.8	219	1.2	26	1.2	4.1	137	106	9.7	55	3	0	16.84027778	16.84	0.180539175	0	28
77.00213914	1	3	0	0	0	0	0	1	12.7	13.9	79	2	65	2.1	4.2	136	96	8.4	58	6	0	10.77777778	9.83	0.180514466	1	18.78259
72.02295297	1	4	0	0	1	0	0	0	3.3	13	162	1.1	20	1.4	3.8	138	107	8.2	51	0	0	20.52708333	1.58	0.180498014	0	28
62.6081242	1	3	0	1	0	0	0	3	10.4	11.3	63	2.1	24	1.5	3.6	140	104	7.6	72	7	0	7.807638889	7.89	0.180487758	1	20.97921
58.18591745	1	4	0	0	1	0	0	3	7	10.5	60	2.2	29	1.2	4.3	128	106	3.7	72	10	2379.999979	9.320138889	9.3	0.180456036	0	28
74.81728355	1	3	0	1	0	1	0	3	15.4	13.5	527	2	46	1.3	3.8	136	102	8.2	70	1	2850	10.11805556	2.42	0.18043959	1	25.6812
61.5275973	2	3	0	0	0	0	0	3	25.3	11.1	106	2.2	22	2.9	3.7	144	100	9.2	93	4	0	8.959027778	4.76	0.18040685	0	28
85.92582452	1	3	0	0	0	1	0	3	6.6	15.5	182	2.1	34	2.4	4.1	143	112	7.7	98	9	0	2.140972222	2.14	0.180388144	1	25.91528
66.54690437	1	3	0	0	0	0	0	3	14.7	12	82	4.1	40	1.6	4	142	108	7.6	55	0	0	3.13125	3.08	0.18032394	0	28
59.91167865	2	4	0	0	1	0	0	3	2.7	10.8	122	2.1	27	1.9	5	142	113	8.1	114	7	1240	10.64444444	6.06	0.180265355	0	28
62.68980901	2	3	0	0	0	0	0	0	16.6	11.3	295	0.5	19	1.2	3.2	137	108	7.3	54	0	0	7.886805556	3.08	0.180252583	0	28
77.1259553	2	3	0	0	0	1	0	0	17.4	13.9	386	4	255	1.7	5.4	169	127	8.5	122	3	0	1.065277778	1.18	0.180224672	1	27.74097
75.50159856	2	3	0	1	0	0	0	1	21.5	13.6	187	1.7	38	1.4	4.1	140	101	8.4	48	3	0	41.25972222	35.25	0.180128636	0	28
55.52757183	1	3	0	0	0	0	0	0	10	10	159	0.7	24	1.4	4.5	140	105	7.9	56	0	0	15.88125	11.22	0.180090713	0	28
48.88252941	2	3	0	0	0	1	0	3	1.6	8.8	44	3	38	2.4	3.7	137	107	8.3	71	16	2452.999971	7.002083333	6.95	0.180023417	1	21.8764
56.11270914	2	3	1	0	0	0	0	2	6.5	10.1	31	0.8	8	1.7	3.6	138	102	7.7	30	6	0	12.77847222	6.16	0.179994874	1	22.49359
67.22467029	1	3	0	0	0	1	0	3	14.7	12.1	179	1.9	18	1	4.4	116	85	7	140	4	0	10.06111111	3.26	0.179993445	0	28
57.78386393	1	3	0	0	0	0	0	3	8.8	10.4	55	1.1	13	1.8	4.5	144	107	9.4	82	6	0	16.65347222	9	0.179981041	0	28
53.35577439	1	3	0	0	0	0	0	3	11.2	9.6	195	1.4	24	1.9	4.2	135	102	7.4	55	3	350.0000095	6.909027778	3.31	0.179924293	1	23.39269
41.14783965	1	3	0	0	0	0	0	2	0.5	7.4	42	1.9	31	1.2	4.2	137	102	7.5	69	8	1326.000003	21.91388889	5.78	0.179839332	1	12.9966
45.04702932	2	3	0	1	0	0	0	3	26.1	8.1	338	1.1	25	2.5	3.5	137	111	7.5	145	5	375.0000114	10.20902778	10.41	0.179812079	1	18.02084
72.85406274	1	4	0	0	0	1	0	0	13.9	13.1	376	1	21	1.2	3.4	137	98	8.6	28	0	0	14.99375	2.41	0.179811523	0	28
56.18173392	1	3	0	1	0	0	0	3	11.9	10.1	421	0.9	19	1.2	4.4	136	101	9.4	94	0	350	9.527083333	3.45	0.179773732	0	28
71.76102131	1	3	0	1	0	1	0	3	10.9	12.9	292	1.9	52	1.3	3.6	137	97	9.3	58	4	0	47.89375	22.66	0.179763328	0	28
56.80784719	2	3	0	0	1	0	0	0	23.8	10.2	411	1	15	1.5	3.5	137	108	8.3	52	4	0	4.805555556	4.77	0.179552659	0	28
65.17773619	2	4	0	0	0	0	0	2	7.1	11.7	119	0.5	8	1.1	4.4	135	106	7.4	44	0	0	7.102777778	4	0.17950915	0	28
75.22981057	1	3	0	0	0	0	0	2	9.9	13.5	82	1.4	68	1.9	4.7	139	100	7.6	81	6	0	9.472916667	1.63	0.179450139	0	28
65.78577468	2	3	0	1	0	0	0	3	27.8	11.8	198	1.3	18	1.3	4.4	135	102	8	37	1	0	27.4625	2.45	0.179370085	0	28
82.51318623	1	1	0	0	0	1	0	2	16.7	14.8	364	1.6	16	1.4	6.1	135	106	8.7	44	0	1540.999983	21.79930556	7.88	0.179365271	0	28
67.49179342	1	1	0	0	0	1	0	3	7.7	12.1	144	0.6	12	1	4.5	125	95	8.3	51	1	0	2.059722222	1.04	0.179281056	1	27.04514
35.70044503	1	3	0	0	0	0	0	3	24.4	6.4	108	1.8	82	4.1	3.6	132	88	9.2	50	6	4585.999962	1.323611111	1.46	0.179269474	1	26.7368
65.31485213	1	3	0	0	0	0	0	1	11.9	11.7	555	1.2	35	1.2	3.7	144	110	6.7	68	1	286.9999902	12.66944444	4.72	0.179132305	0	28
80.4152555	1	3	0	0	0	0	0	2	12.3	14.4	69	2	32	1.6	4	140	109	8.2	64	4	0	17.93680556	10.17	0.1790705	0	28
51.3777081	2	3	0	0	0	0	0	2	30.2	9.2	86	2.6	51	1.6	4.9	130	101	6.3	31	2	3150.000086	4.855555556	4.81	0.179065987	1	9.8646
39.12139349	2	3	0	1	0	0	0	2	15	7	219	2.7	33	1.1	5.6	126	97	6.9	83	2	3029.000057	44.27916667	9.71	0.178930232	0	28
78.8153194	1	4	0	0	0	1	0	2	11.8	14.1	227	2.2	31	1.4	3.6	149	104	7.8	61	0	0	13.79861111	1.82	0.178899231	0	28
73.79607257	2	3	0	1	0	0	0	3	12.8	13.2	189	3.4	9	1.5	3.9	141	102	7.9	129	7	0	0.947222222	1.02	0.178871308	1	27.22309
81.63492531	2	4	0	0	0	0	0	3	3.5	14.6	130	1.1	23	1.5	5.9	138	107	7.7	146	3	2304.000027	15.53125	4.18	0.178845022	0	28
55.36686681	2	2	0	1	0	0	0	3	8.9	9.9	275	1.6	23	1.5	4.3	135	104	7.1	76	1	349.9999958	17.59722222	9.44	0.178807301	0	28
64.32610996	1	3	0	0	0	0	0	0	7.8	11.5	213	0.6	8	1.3	4.1	136	99	8.4	91	0	170.0000048	5.353472222	2.43	0.17877655	0	28
57.61770788	2	3	0	0	0	0	0	3	9.2	10.3	96	2.8	78	1.1	3.2	133	94	6.3	68	2	0	22.21319444	5.63	0.178764487	0	28
64.9062134	1	3	0	0	0	0	0	2	23.7	11.6	198	1	18	1.3	4.6	141	112	7.7	29	4	0	8.419444444	1.17	0.178719407	0	28
56.51439069	2	3	1	0	0	0	0	0	6.4	10.1	76	0.3	11	1.3	3.7	139	106	7.8	46	0	0	13.4375	13.53	0.178715543	1	15.22331
64.38085312	1	3	0	1	0	0	0	2	20.9	11.5	225	1.3	26	1.3	4	136	100	7.6	36	11	0	14.63958333	14.54	0.178624536	0	28
55.43497515	2	3	0	0	0	1	0	3	10.7	9.9	47	3.2	24	1.7	4.1	146	98	6	66	12	1026.999998	35.64027778	1.37	0.178587615	0	28
51.51690835	2	3	0	1	0	0	0	2	22.7	9.2	262	1	20	1.2	4.1	135	98	6.8	71	1	0	12.67361111	11.78	0.178582145	1	8.88369
52.09226759	2	3	0	0	0	0	0	3	7.1	9.3	45	1.2	8	1.7	7.6	136	103	6.9	87	1	0	17.38541667	16.38	0.178529375	1	11.84183
49.85899478	1	3	0	0	0	0	0	3	37.1	8.9	139	4.2	92	2.5	5.7	122	91	6.8	119	1	1074.999973	13.925	13.99	0.178503398	1	14.9729
61.62432845	1	4	1	0	0	0	0	0	3.2	11	93	0.8	6	1.1	3.7	139	104	8.1	30	1	0	14.34097222	1.29	0.178500931	0	28
63.30640834	2	3	0	0	0	1	0	2	14.8	11.3	190	1.1	34	1.4	2.8	140	116	6.2	78	4	0	17.28263889	4.43	0.178496937	0	28
52.67135283	2	3	0	1	0	0	0	2	21.6	9.4	346	0.6	15	1.8	3.9	129	98	7.3	50	2	1450.000011	6.001388889	2.04	0.178465133	0	28
53.79865237	2	3	0	0	0	0	0	0	17.4	9.6	140	0.9	12	1.9	3.9	133	102	8	50	4	0	9.488194444	1.35	0.178443131	0	28
47.63494812	1	4	0	1	0	0	0	3	15.5	8.5	45	3	68	2.3	3.7	145	108	8.7	114	10	0	8.621527778	4.98	0.178440417	0	28
72.29379037	2	2	0	0	0	1	0	3	9.6	12.9	193	1.3	29	6.2	4.5	137	100	8.7	118	1	548.9999943	11.65625	2.7	0.178438562	0	28
46.5214456	1	3	0	0	0	0	0	0	27	8.3	745	1.6	24	1	5.5	130	100	8.2	53	0	6128.000044	4.760416667	4.85	0.178412341	1	23.5771
80.17994074	1	3	0	1	0	1	0	3	19.2	14.3	170	2.8	55	1.2	5.7	128	95	8.8	115	4	0	34.78055556	1.99	0.178348847	0	28
66.16761824	2	2	0	0	0	0	0	3	10.4	11.8	196	0.3	5	2	3.8	122	82	7.8	62	1	0	11.92569444	5.04	0.178334967	0	28
61.68695048	2	3	0	0	0	0	0	3	12	11	475	1.6	26	1.2	3.6	138	109	7	67	1	724.9999902	9.402083333	4.03	0.178319724	1	19.6125
39.86170988	2	4	1	0	0	0	0	2	11.3	7.1	136	0.4	7	3	3.2	143	103	9.2	51	1	375.0000114	5	4.33	0.178115791	1	23.85237
66.25455345	2	1	0	0	0	0	0	0	23.2	11.8	94	1	16	1.4	3.6	141	110	8	36	5	0	11.30416667	3.14	0.178100966	0	28
59.52757259	1	4	0	0	0	0	0	2	21.3	10.6	501	0.5	8	1.2	4.5	133	99	8.2	22	0	0	16.64861111	8.23	0.178068743	0	28
58.40714064	2	1	0	0	0	0	0	3	4.2	10.4	67	2.3	38	1	3.6	143	112	5.2	111	0	0	12.16597222	12.36	0.17806042	1	15.95868
61.78194161	1	4	1	0	0	0	0	0	6.8	11	122	0.9	12	1.4	3.5	145	115	7.9	33	7	0	56.77222222	3.93	0.178045554	0	28
69.08408633	1	4	0	1	0	0	0	3	26.8	12.3	16	4.8	32	2.8	5.9	135	93	8.9	55	4	0	53.90972222	19.13	0.178043898	0	28
65.16313484	1	3	0	0	0	0	0	3	12.1	11.6	66	1.1	6		3	131	106	6.9	142	0	0	15.59027778	11.13	0.178014763	1	12.62014
64.0558981	1	3	0	0	0	1	0	1	15.8	11.4	383	1.4	29	2.5	5.5	128	99	9.2	90	5	0	3.554166667	1.74	0.17796956	0	28
43.27369221	2	4	0	0	0	0	0	3	3.1	7.7	13	1.9	23	1.8	3.4	135	102	8	89	14	350.0000095	1.627083333	1.66	0.177937209	1	26.90069
68.03687182	2	2	0	1	0	1	0	1	15.7	12.1	276	7.2	54	1.4	5.7	126	91	9.2	121	1	0	28.22777778	1.05	0.177844743	1	10.58681
50.61682285	1	3	0	0	0	1	0	3	3.6	9	127	2.8	100	1.3	5.8	128	97	8.3	89	9	1005	6.439583333	5.7	0.177806498	1	21.8035
37.69255262	2	3	0	0	0	0	0	2	16.6	6.7	348	0.6	11	1.2	3.8	135	95	8.1	32	1	553.0000019	7.685416667	7.71	0.177753947	1	21.23472
60.75821685	2	4	0	1	0	0	0	3	18.4	10.8	169	6	38	1.2	5.8	140	89	8.7	87	8	0	5.351388889	1.32	0.177753735	0	28
62.44633961	2	2	1	0	0	0	0	3	9.6	11.1	56	4.8	11	1.8	3.9	138	105	6.7	43	4	374.9999807	10.99166667	3.07	0.177752612	0	28
56.82650111	2	3	0	1	0	0	0	2	14.8	10.1	314	0.8	19	1.7	3.6	139	101	8.3	51	1	0	4.914583333	1.47	0.177733976	1	16.22594
57.39154603	1	3	0	0	0	0	0	1	6	10.2	123	1.1	25	1.4	4.9	138	113	8.7	54	1	1450.000023	18.75555556	4.08	0.177726524	1	22.5541
84.41621377	1	3	0	0	0	0	0	3	30.6	15	150	1.5	29	1.1	4.3	140	108	8.3	61	3	0	13.45833333	1.07	0.177690983	1	27.6026
71.47323647	2	4	0	1	0	0	0	3	19.3	12.7		1.6	80	1.5	5.4	137	98	7.6	73	2	0	6.638194444	6.72	0.177688889	1	21.90903
71.50672073	1	3	0	0	0	1	0	2	10.3	12.7	108	0.9	17	1.4	3.1	135	102	7.4	49	1	0	10.35277778	6.57	0.177605683	0	28
65.89607073	2	2	0	1	0	1	0	2	12.3	11.7	93	1.6	12	1.1	3	139	102	7.5	83	4	0	5.859722222	2.84	0.177552316	0	28
46.18802222	2	4	0	1	0	0	0	3	46.9	8.2	383	2.7	68	1.5	3.7	133	98	6.9	64	5	725.0000095	3.225	1.16	0.177535205	0	28
45.64035679	1	3	1	1	0	0	0	3	25.9	8.1	239	1.8	55	1.4	4	127	97	8.6	138	7	1006.999995	6.036111111	4.16	0.177474511	0	28
38.88044943	1	2	0	1	0	0	0	3	13.7	6.9	271	3.9	68	1.1	5.2	139	117	8.5	109	6	1099.999972	5.278472222	1.68	0.177467084	1	27.2692
74.94669729	2	3	0	0	0	1	0	1	7.7	13.3	184	0.7	16	1.2	4.3	136	104	7.1	57	2	0	9.998611111	9.98	0.177459454	1	18.96043
59.17519777	1	3	0	1	0	0	0	0	21.5	10.5	280	1.5	57	1.3	4.7	136	103	9.3	60	1	0	23.50763889	2.49	0.177439204	0	28
65.43010487	1	3	1	0	0	1	0	2	9	11.6	428	1.2	20	1.4	4.1	136	109	7.6	47	6	0	18.74444444	4.53	0.177288421	0	28
62.67662719	2	2	0	0	0	0	0	0	10.5	11.1	184	1	36	1.1	3.4	136	105	7.9	48	0	0	14.98541667	9.27	0.177099511	0	28
75.6788366	1	3	1	0	0	1	0	2	8.4	13.4	146	1.1	26	3.8	5.3	138	104	8.8	45	5	0	14.53194444	2.56	0.177064033	0	28
68.37275065	2	3	0	1	0	1	0	3	16.8	12.1	196	1.9	49	4.6	6.7	136	98	10.9	81	4	0	11.89305556	2.89	0.176971087	0	28
64.9845556	1	3	0	1	1	0	0	3	25.8	11.5	479	1.2	23	1.4	4.3	141	110	8	71	4	1894.000042	3.159722222	3.11	0.176965125	1	25.77639
57.65742097	1	3	0	0	0	0	0	1	7.6	10.2	237	0.5	9	1.1	4.8	138	105	7.5	27	5	0	26.44375	5.67	0.176906976	0	28
69.53551937	2	3	1	1	0	0	0	3	15.2	12.3	245	1.5	30	1	5.6	130	88	10.2	75	5	0	24.49097222	6.8	0.176888015	0	28
57.13074954	2	3	0	0	0	0	0	1	24.6	10.1	121	1.7	33	2.3	3.8	135	111	7.5	110	0	0	6.813194444	6.64	0.176787458	0	28
72.40747717	1	3	0	0	0	1	0	2	15.8	12.8	256	1.5	25	1.4	4.7	132	100	9	107	1	0	11.71666667	9.64	0.176777323	0	28
59.41625096	2	3	0	0	0	0	0	2	13.5	10.5	364	0.7	7	1.2	2.8	138	105	8	45	3	0	1.55	1.19	0.176719329	1	27.51936
70.18263576	1	3	0	0	0	0	0	2	8.4	12.4	90	0.6	18	1.2	3.7	138	92	8.9	64	2	0	20.59791667	2.66	0.17668188	0	28
73.5880738	1	3	0	0	0	1	0	3	21.7	13	427	1.6	27	1.7	6.1	134	98	9.7	103	3	0	27.22916667	9.65	0.176659061	0	28
75.28708234	2	4	1	1	0	0	0	0	15.2	13.3	45	2	45	1.4	4.7	136	99	7.3	56	5	0	9.320833333	8.39	0.176657131	1	19.77444
73.05427908	1	4	0	1	1	0	0	3	9.6	12.9	145	1.7	19	1.1	3.5	137	97	8.8	88	0	2450.000012	5.922916667	1.1	0.176581032	0	28
81.55544338	1	2	0	1	0	1	0	2	11.6	14.4	232	2.8	69	1.2	4.2	166	123	9.6	88	6	0	7.684027778	7.66	0.176567	0	28
63.44613875	2	4	1	0	0	0	0	3	24.3	11.2	91	1.1	5	1.5	2.5	135	101	6.9	22	4	0	34.13819444	15.34	0.176527685	0	28
71.37948698	1	3	0	0	0	1	0	0	6.5	12.6	106	1.6	49	1.2	4.5	138	112	6.3	55	1	0	5.960416667	1.27	0.176521302	0	28
75.93187774	1	2	0	1	0	1	0	3	1.3	13.4	119	0.9	18	1.1	3.5	145	114	7.9	118	0	0	31.49861111	3.44	0.176473971	0	28
72.56988281	1	3	0	0	0	0	0	2	13.8	12.8	187	1.4	22	1.3	3.9	144	113	7.5	35	4	0	6.361111111	5.53	0.17638171	1	22.25625
51.61533974	2	3	0	0	0	0	0	3	21.2	9.1	459	1.4	40		4.2	134	104	8.1	49	3	0	30.97847222	15.83	0.176304177	0	28
56.17146455	1	3	0	1	0	1	0	0	23.4	9.9	196	1	23	1.3	4.4	129	94	7.7	53	0	0	8.914583333	1.88	0.176246072	0	28
73.20060429	2	3	0	0	0	0	0	2	4.9	12.9	411	0.7	24	1.4	3.9	141	111	7.7	52	6	0	6.492361111	2.39	0.176228053	0	28
58.4636245	1	3	0	1	0	0	0	2	11.6	10.3	206	1.1	21	1.1	4.1	144	107	8.7	77	0	0	12.83333333	12.93	0.176177924	1	15.83426
59.04291394	2	3	0	0	0	0	0	2	46.3	10.4	152	1	12	3.3	4.5	124	93	7	99	0	700.0000191	25.00555556	25.01	0.176143068	0	28
65.30678419	2	4	0	1	0	0	0	0	10.6	11.5	207	0.7	10	1.1	4.2	140	104	8.1	29	0	0	16.60486111	8.55	0.176091966	0	28
82.91507084	1	3	0	0	0	1	0	3	14.8	14.6	210	0.6	16	1	3.5	120	79	8.4	91	0	0	20.42152778	20.41	0.176083791	1	7.69167
41.45893948	2	4	1	1	0	0	0	2	15.2	7.3	137	0.9	17	1.6	3.7	140	108	7.2	60	1	1005.00001	10.89861111	1.26	0.176077828	1	27.3929
57.36115515	2	3	1	0	0	0	0	0	7.4	10.1	242	0.6	10	1.2	4	141	113	6.9	30	4	0	3.347222222	1.82	0.176077347	0	28
39.76094054	1	4	0	0	0	0	0	0	25.7	7	560	0.4	9	1.4	3.5	138	108	7.4	59	7	375	1.965277778	2.05	0.176052173	1	26.79097
57.94363714	2	3	0	0	0	0	0	0	14.9	10.2	271	0.4	7	1.2	3.7	140	107	6.7	32	0	0	20.30833333	13.63	0.176033133	0	28
67.03298247	2	3	0	0	0	1	0	3	27.5	11.8	116	3.9	128	1.3	4.1	129	95	8.7	91	2	1326.99999	20.81597222	20.89	0.176032746	1	7.1949
62.49010991	1	3	0	0	0	0	0	1	5.3	11	120	0.6	12	1.2	3.3	143	111	7.3	13	4	0	12.40277778	5.4	0.176027855	0	28
65.33390533	2	3	0	1	0	0	0	2	12	11.5	48	1	23	1.3	3.1	140	98	7.2	15	1	0	8.591666667	3.66	0.176018867	0	28
51.70384841	2	4	0	0	0	0	0	2	17.4	9.1	60	1.5	41	2.3	3.9	146	115	8.3	91	0	0	22.43541667	2.61	0.176002373	0	28
51.14128669	1	3	1	0	0	0	0	0	15.3	9	121	2.3	20	1.6	3.7	143	115	8.2	73	4	350.0000095	9.473611111	1.4	0.175983058	0	28
64.21566766	1	2	0	0	0	0	0	0	13.4	11.3	152	6	76	1.2	3.1	134	103	7.5	44	5	0	6.335416667	1.23	0.175969517	0	28
64.22225964	1	3	0	1	0	0	0	3	15.4	11.3	199	2.1	40	1.6	3.9	147	110	8.3	42	4	0	5.806944444	1.02	0.175951455	0	28
56.83935027	1	2	0	1	0	1	0	0	35.6	10	107	4.1	80	1.4	5.2	142	107	8.4	82	10	0	35.60138889	7.51	0.175934453	0	28
66.50880565	1	3	0	0	0	0	0	2	8.5	11.7	110	0.5	17	6	3.6	141	109	9.3	71	2	350.0000095	7.908333333	1.95	0.175916556	0	28
63.66790953	2	4	0	0	0	0	0	2	9.1	11.2	296	0.7	24	1.4	3.6	134	104	6.7	56	4	0	21.29722222	18.32	0.175912796	0	28
39.80493245	1	3	0	0	0	0	0	3	24.9	7	165	1.8	39	2.8	4.6	131	103	7.5	113	0	1359.999938	19.08680556	2.2	0.175857603	1	9.6875
52.34764257	2	3	0	0	0	0	0	0	12.2	9.2	78	0.8	32	1.5	3.4	143	110	6.7	75	3	700	11.46597222	1.42	0.175748124	0	28
92.76836712	2	3	0	0	0	1	0	3	7.3	16.3	235	3.3	50		3.6	140	105	6	86	7	0	15.71944444	13.77	0.175706445	0	28
75.69760825	1	3	0	1	0	0	0	2	10.9	13.3	247	1.2	91	1.1	4.8	137	100	6.8	94	7	1785.000036	7.78125	3.36	0.175699078	0	28
73.42362423	2	3	0	1	0	0	0	0	18.8	12.9	210	1	28	1.2	4.5	138	99	7.9	40	4	0	3.940277778	1.38	0.175692771	0	28
61.50272133	1	2	0	1	0	1	0	3	10.7	10.8	229	5.2	37	1.6	6.2	135	98	8.4	89	0	0	7.447916667	1.58	0.175601986	0	28
72.33633332	2	3	0	1	1	1	0	3	26	12.7	106	1.5	30	1.7	5.3	136	109	7.7	126	1	0	43.59791667	8.99	0.175568755	0	28
56.39416233	2	3	0	0	0	0	0	0	20.6	9.9	189	1.5	16		4.3	136	98	7.9	27	4	0	10.08819444	4.4	0.175550085	0	28
52.98440083	2	2	0	1	0	0	0	3	5.9	9.3	47	5	30	3.1	3.9	136	99	6.6	88	1	750	3.061805556	3.08	0.175523359	1	25.2174
78.62706902	1	1	0	0	0	1	0	3	29.7	13.8	365	1.5	24	2.8	4.7	134	99	9.4	53	1	0	55.0375	1.12	0.175512075	0	28
75.79079799	1	4	0	0	0	0	0	1	23.8	13.3	134	1.5	34	1.5	4.3	145	112	7.8	69	4	0	4.96875	2.97	0.175483045	0	28
73.55545684	1	3	0	0	0	0	0	1	9.9	12.9	204	0.7	13	1.2	3.8	142	109	7.4	30	4	0	10.29027778	3.42	0.175377879	0	28
67.31804552	1	3	0	0	0	0	0	0	5	11.8	19	1.4	29	2	4.4	138	105	8.2	56	3	0	3.230555556	1.18	0.175287323	1	25.79236
61.61988399	1	3	0	0	0	0	0	2	10.4	10.8	127	0.6	9	2.4	3.3	143	110	7.2	22	3	0	28.56041667	17.47	0.1752681	0	28
63.91703689	1	3	0	0	0	1	0	2	16.8	11.2	140	0.9	18	2.6	4.8	125	92	9.6	61	0	0	37.84791667	24.96	0.175227147	0	28
47.37219045	1	4	0	1	0	0	0	2	4	8.3	42	3.5	80	3	3.6	133	97	6.7	118	10	350.0000095	27.18611111	14.43	0.17520828	0	28
73.05954119	2	3	0	0	0	1	0	3	61.4	12.8	225	3	53	1.9	3.8	135	109	8	127	1	1257	4.350694444	1.32	0.175199567	0	28
85.05230931	1	1	0	0	0	0	0	1	10.2	14.9	134	1.3	22	1.1	4.6	141	101	8	54	6	0	63.9625	26.28	0.175186307	0	28
58.82129527	1	3	0	0	0	1	0	2	17.5	10.3	315	1.2	27	2.8	4	138	93	8.3	66	4	0	7.776388889	3.62	0.175106651	0	28
86.85454758	2	3	0	0	0	0	0	3	3.3	15.2	360	0.8	22	1.2	4.4	140	110	8.3	70	1	0	5.442361111	1.55	0.175005229	0	28
52.58486337	2	3	0	1	0	0	0	2	10.4	9.2	210	0.6	20	1.2	3.8	143	109	7	115	0	0	17.47222222	5.8	0.17495529	1	14.14786
64.60960153	2	3	0	0	0	1	0	3	10.8	11.3	338	3.8	57	4.8	4.5	132	97	13.7	118	5	5173.000011	28.07777778	3.69	0.174896606	1	0.7778
76.04632013	1	3	0	0	0	1	0	2	6.5	13.3	178	2	37	1.7	3.3	142	106	7.5	98	6	0	2.640277778	2.69	0.174893407	1	25.93889
57.75276384	2	3	0	1	1	0	0	1	17.3	10.1	229	0.8	16	1.5	2.7	135	99	7.5	50	0	0	15.17013889	4.14	0.174883405	0	28
70.92695878	1	3	0	1	0	1	0	3	5.2	12.4	217	10.1	87	1.2	5.3	137	97	9.2	100	6	1750.000029	5.788888889	1.56	0.174827741	0	28
80.10808382	1	3	0	0	0	1	0	3	20.1	14	308	1.1	25	2.3	4.1	135	98	8.8	55	1	0	11.43125	3.73	0.174763886	1	17.05972
79.54157016	1	3	0	1	0	1	0	2	16.6	13.9	266	1	24	2.1	3.4	138	94	9.4	52	0	699.9999866	3.540972222	3.38	0.174751391	1	25.5183
68.09802671	1	3	0	0	0	0	0	1	15.2	11.9	240	3.3	59	1.2	4.6	143	110	7	78	0	0	1.345138889	1.41	0.174748089	1	26.98472
60.09568907	1	3	0	0	0	0	0	1	10.5	10.5	157	1	19	1.8	4.2	136	108	7.3	31	4	0	7.809027778	1.78	0.174721351	0	28
73.27120923	2	4	0	0	0	0	0	3	12.7	12.8	57	1	36	1.7	4.9	128	97	7.9	154	8	0	0.9625	1	0.174693446	1	27.31319
58.40831566	2	4	0	0	0	0	0	1	19.4	10.2	205	4.8	98	2.1	4.2	132	91	6.8	153	11	0	4.078472222	2.18	0.174632668	0	28
54.40970933	1	3	0	1	0	0	0	2	7.1	9.5	36	2.3	68	3.1	5.2	135	101	8.6	90	4	0	24.75902778	19.9	0.17460119	0	28
71.08647425	2	3	0	1	0	0	0	2	4.3	12.4	147	0.9	15		3.7	142	109	7.6	15	5	0	4.507638889	4.49	0.174435434	1	23.81042
72.23608586	1	3	0	0	0	0	0	0	21.2	12.6	245	0.9	11	1.3	4.1	140	104	7.7	53	3	0	20.84375	9.94	0.174428056	0	28
65.40753824	1	3	0	0	0	0	0	0	5.5	11.4	193	0.9	11	1.1	4.3	138	101	7.1	38	1	0	39.72777778	7.82	0.174291837	0	28
75.753416	1	3	0	0	0	0	0	0	1.7	13.2	174	0.7	22	1.5	4.1	138	105	7.4	42	0	0	32.77083333	3.36	0.174249568	0	28
71.17909845	1	3	0	1	0	0	0	3	0.5	12.4	102	2.2	37	1.1	4.7	139	101	8.2	90	4	0	6.029166667	2.1	0.174208444	0	28
57.42443922	2	2	0	0	1	0	0	3	12.5	10	70	1.5	28	1.1	3.8	140	112	7.3	72	4	554.9999933	22.875	1.03	0.174141883	0	28
55.13055842	1	4	0	1	0	0	0	3	17.4	9.6	312	2.3	35	1.8	4.1	136	102	7.5	83	0	0	11.81597222	7.91	0.174132102	0	28
62.03048975	2	3	0	1	0	0	0	3	20.4	10.8	450	4	26	1.9	3.5	136	100	7.5	64	1	0	9.807638889	9.86	0.174107927	1	17.72417
79.84037319	1	3	0	0	0	1	0	2	21.9	13.9	177	0.9	31	1.2	4.8	135	96	8	70	1	0	5.341666667	2.28	0.174097383	0	28
57.4491068	1	3	0	1	0	0	0	0	15	10	216	0.7	18	1.9	3.4	148	117	7.3	55	2	0	4.752083333	2.9	0.17406711	0	28
59.17263113	1	3	0	0	0	1	0	3	2.5	10.3	97	2.8	8	1	3.7	145	104	8.4	64	5	0	7.794444444	5.99	0.17406696	0	28
64.92589502	2	3	1	1	0	0	0	2	7.8	11.3	69	0.8	12	1.3	3.9	142	109	7.7	40	3	0	10.77777778	2.71	0.174044578	0	28
61.47913438	1	3	0	0	0	0	0	0	3.2	10.7	145	1.7	32	2.2	3.2	135	98	7.8	35	5	0	11.45416667	2.76	0.174042789	0	28
67.23771735	1	4	0	1	0	1	0	3	23.8	11.7	215	0.8	33	2.8	3.7	148	112	8.4	50	1	0	8.147916667	6.2	0.174009477	1	22.77076
58.66594165	1	3	0	0	0	0	0	0	15.5	10.2	82	0.7	16	1.4	3.6	135	99	7.8	46	2	0	42.02986111	15.94	0.173865785	0	28
72.47064686	1	3	0	1	0	1	0	0	14	12.6	178	1.8	56	1.2	5.4	137	101	8	59	6	0	38.83125	13.57	0.173863496	0	28
73.62335383	1	3	0	0	0	1	0	0	27.2	12.8	215	1	19	1.5	3.8	141	113	6.1	46	3	0	7.770138889	2.79	0.173857877	0	28
60.96969194	1	3	0	0	0	0	0	2	2.2	10.6	125	1	12	1.8	4.1	132	99	7.1	79	12	0	47.89652778	3.75	0.173856873	0	28
68.46808767	1	4	0	1	0	1	0	3	10.9	11.9	316	5.3	66	2.4	5.3	137	98	8.3	59	5	0	24.6625	2.2	0.173803598	1	20.8223
67.9139013	1	3	0	1	0	0	0	0	16.6	11.8	127	0.8	21	1.1	3.6	137	103	8	66	3	0	19.21180556	10.27	0.173749406	0	28
62.73819398	2	1	0	0	0	0	0	2	0.1	10.9	151	0.3	10	1.3	3.2	120	95	7.7	90	1	0	33.27291667	12.58	0.173737867	0	28
67.36627352	1	3	0	0	0	1	0	2	16.6	11.7	148	1.5	14	1.2	3.7	118	82	7.2	75	4	1099.999973	23.95208333	23.94	0.173677411	1	4.83889
67.37036814	2	3	0	1	0	1	0	3	16.9	11.7	102	0.3	15	2	3.8	140	111	8.2	69	6	1049.999978	6.868055556	1.32	0.173666856	0	28
64.52124596	2	4	0	0	0	0	0	0	14.4	11.2	162	2.5	18	1.9	2.8	140	113	7.7	38	3	0	17.00486111	1.93	0.173586232	0	28
69.71019542	1	2	0	0	0	0	0	1	15.6	12.1	363	6.4	67	4.3	4.3	142	95	9.8	103	1	0	17.99513889	1.1	0.173575758	0	28
54.74340285	2	3	0	0	0	0	0	1	15.1	9.5	18	0.9	36	2.4	3.5	130	103	7.8	62	7	0	9.165277778	4.24	0.173536892	0	28
44.38011518	1	4	0	0	0	1	0	2	14.5	7.7	442	1.4	30	1.5	4.2	137	95	9.2	62	1	1637.999986	44.71805556	7.28	0.173501127	0	28
73.77568244	2	3	0	0	0	1	0	3	7.1	12.8	234	1.3	12	2	3.4	129	96	7.5	154	5	0	24.75347222	3.13	0.173498903	0	28
62.83539171	2	3	0	0	0	0	0	0	13.3	10.9	182	0.5	10	1.3	3.4	118	90	7.2	41	0	0	13.52083333	7.98	0.173469118	0	28
81.8624628	1	4	0	0	0	0	0	0	7.9	14.2	135	1.5	48	1.2	3.9	141	105	7.6	49	6	0	11.02569444	8.35	0.173461676	0	28
67.48401258	1	3	0	0	0	1	0	0	21	11.7	155	1.1	19	2	3.7	141	106	8.5	23	0	0	16.45763889	8.63	0.173374397	0	28
69.23988091	1	4	0	1	0	0	0	3	19.3	12	512	1.3	27	1	4.8	138	102	9.1	119	3	0	36.89236111	6.54	0.173310523	0	28
68.086758	1	3	0	0	0	0	0	1	16.4	11.8	219	0.8	9	1.4	3	141	106	7.7	34	5	0	20.64027778	9.01	0.173308296	0	28
57.74412802	2	3	0	1	0	1	0	3	8.1	10	120	2.9	117	3.3	4.3	141	98	6.6	69	1	0	22.81805556	16.84	0.173177782	0	28
62.36846004	1	1	0	1	0	0	0	3	7.5	10.8	139	4.3	64	1.2	3.6	145	112	8	112	8	0	4.698611111	4.81	0.173164449	1	24.06493
40.4241385	1	4	0	0	0	0	0	2	22.8	7	49	4.6	161	2	4.9	139	94	8	65	8	0	4.502777778	4.58	0.173163863	1	23.61806
67.58533034	1	3	0	0	0	1	0	3	1.6	11.7	76	3.7	58		4.5	142	111	7.2	131	11	0	16.27777778	1.4	0.17311449	0	28
54.90049885	1	3	0	0	0	0	0	1	47	9.5	481	0.8	23	1.6	4	135	100	8.8	77	4	1886.999995	33.69444444	6.14	0.173040322	0	28
56.63514586	1	3	0	1	0	0	0	2	1.8	9.8	555	0.6	14	1.3	3.9	141	113	7.6	66	6	0	7.798611111	8.26	0.173037428	1	20.6526
53.16770753	1	3	0	0	0	0	0	1	45.1	9.2	64	1.5	21	1.4	4	142	105	7.6	102	13	0	5.102083333	2.71	0.173037365	0	28
79.78251786	1	3	0	1	0	0	0	3	10.5	13.8	247	2.6	48	2	5.2	132	99	8.7	85	3	0	7.870138889	1.93	0.172970224	0	28
74.57992752	2	3	0	1	0	1	0	3	25.7	12.9	272	1.8	37	1.3	4.8	136	101	6.5	104	0	0	12.83125	5.11	0.172968792	0	28
66.49030468	1	3	0	0	0	0	1	2	13.6	11.5	133	2.3	46	1.5	3.5	137	107	7.2	58	7	0	35.75625	25.83	0.172957547	0	28
69.41714732	2	3	0	1	0	0	0	2	15	12	208	0.9	15	1.2	3.5	135	102	6.9	66	0	700.0000095	9.4	1.58	0.172867951	0	28
72.91179273	1	2	0	0	0	0	0	3	15.7	12.6	73	3.6	81	2.6	5.3	133	98	7.9	123	11	2000.000015	17.94444444	10.04	0.172811551	0	28
75.24664241	1	3	0	0	0	1	0	0	14	13	163	1.4	46	2.4	4.7	135	97	8.9	40	4	0	13.95694444	2.36	0.172765184	0	28
56.15538412	1	3	0	0	0	0	0	0	4.9	9.7	84	0.5	7	2	3.5	136	103	8.7	35	3	0	8.51875	8.64	0.172734995	1	19.58918
65.4194099	2	3	0	0	0	0	0	0	20.3	11.3	236	0.6	15	1.3	4.1	136	107	8.3	66	4	0	5.422916667	5.36	0.17273161	0	28
52.69326182	1	3	0	1	1	0	0	2	19.3	9.1	157	1.4	17	7.7	4.8	126	96	8.2	41	3	0	11.85347222	9.03	0.172697603	1	10.82569
52.12346084	2	3	0	0	0	0	0	3	7	9	55	1.4	16	3.1	3	131	98	8.3	79	5	349.99999	11.16736111	3.94	0.172666969	1	17.72201
63.72165152	1	3	0	0	0	1	0	3	40.9	11	176	1.9	44	1.6	4	136	106	7.6	48	3	0	24.74791667	6.86	0.172625783	0	28
66.62160461	2	4	0	1	0	0	0	3	27.7	11.5	255	1	15	1.2	4.2	139	105	7.7	72	9	0	14.16736111	12.87	0.172616677	1	14.05417
65.47525575	1	3	0	1	0	1	0	0	4.7	11.3	216	1.3	33	1.4	4.1	132	93	8	45	2	0	3.939583333	1.79	0.172584282	0	28
66.66197548	1	3	0	1	0	1	0	0	12.5	11.5	167	0.7	14	3	3.7	139	107	8.2	36	0	0	8.789583333	8.71	0.172512139	1	19.21181
55.65173494	2	3	0	0	0	0	0	0	9.3	9.6	73	2	26	2.4	3.3	140	109	9.5	54	8	0	6.303472222	2.61	0.172501361	1	22.26319
77.68412321	2	1	0	0	0	0	0	3	19	13.4	79	9.3	65	1.3				8.6	88	8	0	11.02777778	2.99	0.172493419	0	28
45.26122726	2	3	0	0	0	0	0	1	3.5	7.8	97	1.4	21	0.9	4.7	133	103	7	38	2	0	4.553472222	1.28	0.172332932	0	28
59.1981753	1	2	0	0	0	1	0	2	6	10.2	205	1.7	50	2.3	4.8	150	113	7.1	91	3	0	2.567361111	2.53	0.172302608	1	25.84931
57.46060428	2	3	0	1	0	0	0	3	36.2	9.9	88	3.8	58	1.6	6	140	108	7.4	78	9	630	7.769444444	4.12	0.172291958	0	28
69.65315903	1	2	0	0	0	0	0	3	9.8	12	211	0.6	22	1.8	3.6	145	110	8.6	82	3	0	31.73611111	12.59	0.172282208	0	28
55.73622626	2	2	1	0	0	1	0	3	3.1	9.6	70	1.4	17	1.9	4.2	139	93	7.9	51	6	0	6.489583333	4.47	0.172239863	0	28
76.059464	2	2	0	1	0	1	0	3	5.3	13.1	160	2.5	68	5.7	4.8	130	90	9.7	81	5	1074.999977	6.227083333	5.09	0.172233662	1	22.6875
71.44914095	2	3	0	0	0	1	0	2	10.9	12.3	207	2.7	70	9.6	5.5	129	93	8.9	45	3	0	7.002777778	1.24	0.172150425	0	28
55.76885477	2	3	0	0	0	0	0	0	1	9.6	49	0.6	11	1.9	2.5	140	107	7.2	53	1	375	13.31388889	1.49	0.172139092	0	28
72.62625335	2	3	0	1	0	0	0	3	19	12.5	192	4.6	32	1.4	4.5	137	97	10.1	67	1	0	5.78125	1.71	0.172114069	0	28
63.91405151	1	3	0	1	1	0	0	3	21.3	11	475	5.4	53	1.2	4.8	133	96	7.8	86	0	908.0000267	4.861805556	4.88	0.172106129	1	23.83333
69.15369977	1	3	0	0	0	1	0	3	2.5	11.9	80	2.6	26	1.4	4.2	137	102	7.3	89	8	273.9999962	42.09652778	2.22	0.172080453	0	28
83.1166331	2	3	0	0	0	0	0	3	4.9	14.3	277	1.6	26	1.3	4.5	136	112	7.3	83	5	0	19.89444444	3.08	0.172047393	1	14.04277
55.79907827	1	4	0	1	0	0	0	2	37	9.6	278	3.5	54	1.9	5.2	135	92	8.1	57	3	0	19.37013889	5.82	0.172045853	0	28
73.8289272	1	3	0	0	0	0	0	2	12.9	12.7	499	0.9	14	1.5	6.6	125	90	8.5	117	1	350.0000095	5.284722222	4.64	0.172019295	1	23.67378
70.35511874	1	1	0	1	0	1	0	0	30.2	12.1	188	1.9	40	1.1	7.4	128	99	8.6	48	9	0	4.907638889	5.03	0.171984643	1	23.73984
72.68209761	2	2	0	1	0	0	0	0	9.9	12.5	299	5.8	69	5.2	5.4	131	91	6	62	0	0	4.882638889	1.89	0.171981828	0	28
63.38430882	2	3	0	0	0	1	0	1	20.3	10.9	346	1.5	14	1.1	3.5	136	109	9.4	49	5	0	22.96875	2.86	0.171966851	1	0.9095
51.18353319	1	4	0	0	0	0	0	0	38.4	8.8	1043	0.8	26	1.4	4	136	103	8.5	92	6	1074.999989	5.799305556	4	0.171930296	0	28
58.17537672	1	3	0	0	0	0	0	2	38.9	10	116	0.4	8	1.4	3	139	106	7.4	71	4	0	2.923611111	2.86	0.171894031	0	28
75.05299188	2	3	0	0	0	0	0	3	1.3	12.9	161	1.4	48	0.9	4	144	108	7.7	147	3	559.9999809	9.829166667	9	0.171878558	1	19.70573
78.54702126	1	3	0	0	0	1	0	3	40.2	13.5	208	0.9	31	1.7	3.3	131	99	8.2	57	0	2717.000017	6.790277778	5.11	0.171871572	0	28
83.20630348	1	3	0	0	0	0	0	3	12.6	14.3	337	0.7	24	1.2	4.9	139	99	9	70	0	0	10.77083333	8.95	0.171861979	1	19.89745
52.38732501	2	4	0	1	0	0	0	2	15.7	9	156	1	10	1.2	4.1	143	104	7.7	88	11	349.9999866	18.79305556	7.87	0.171797281	1	10.03472
58.21322431	2	3	1	0	0	0	0	0	12.3	10	231	0.6	12	1.1	3.4	141	112	7.4	26	1	0	3.48125	3.49	0.171782273	1	20.18863
61.71237023	1	2	0	1	0	1	0	2	16.9	10.6	280	1.4	83	1.5	4.3	146	105	8.2	102	4	0	9.134027778	9.18	0.17176459	1	18.87138
58.23023168	2	4	1	1	0	0	0	2	10.4	10	327	0.3	10	0.9	3.7	136	99	8.6	36	2	977	7.609027778	5.72	0.171732101	0	28
52.4236253	2	3	0	0	0	0	0	0	18.2	9	158	1.1	21		4.3	140	109	8.7	32	1	0	10.19027778	4.07	0.171678322	0	28
71.07522349	1	3	0	1	0	1	0	1	12.2	12.2	123	7.1	93	1.5	4.5	136	94	10.2	101	3	700.0000012	4.477083333	4.48	0.171649126	1	24.17778
66.41983397	1	3	0	1	0	1	0	2	15.9	11.4	131	0.8	28	1.4	4.6	142	104	7.7	82	4	0	9.934027778	7.17	0.171635479	1	18.77883
40.20423483	1	4	0	0	0	0	0	0	2.7	6.9	257	0.7	15	1.1	4.4	131	108	5.5	57	5	287.9999971	22.86736111	1.88	0.171623712	0	28
58.85734458	2	3	0	0	0	0	0	2	31.5	10.1	518	0.4	19	1.4	4.5	135	106	8	75	0	350.0000095	17.53055556	2.59	0.171601354	0	28
75.21439461	1	3	0	1	0	1	0	2	6.2	12.9	123	0.8	36	1.9	3.9	150	111	8.9	64	2	0	5.995138889	3.11	0.171509723	1	22.87693
55.39424014	1	4	1	1	1	0	0	2	7.1	9.5	203	1.1	24	1.8	3.9	140	109	7.7	33	0	0	51.44930556	3.51	0.171497975	0	28
57.14863927	1	3	0	1	0	0	0	1	2.4	9.8	259	2.3	48	1.9	5.7	140	110	7	54	0	306.6666594	1.244444444	1.12	0.171482648	1	27.55278
82.84293998	2	3	0	0	0	1	0	3	10.6	14.2	318	1.8	34	1.3	4.7	139	110	8.7	84	7	0	15.99444444	12.98	0.171408692	0	28
67.67593883	1	3	0	0	0	1	0	0	7.4	11.6	88	0.8	15	1.2	3.2	133	104	7.8	36	2	0	3.086805556	3.01	0.171405084	0	28
65.93086053	1	3	0	1	0	1	0	0	27.3	11.3	172	7.5	82	2.2	6.4	141	100	8.2	71	8	0	31.71111111	2.98	0.171391666	0	28
75.27140491	2	4	0	0	0	0	0	3		12.9		2.4	39		3.9	132	111	8.2	124	1	0	5.039583333	3.28	0.171379822	0	28
65.94014729	1	4	0	0	0	1	0	2	14.5	11.3	172	1.3	64	1.6	3.7	154	123	8	60	1	349.9999952	11.99305556	5.32	0.171367527	1	17.58139
68.30456892	2	3	0	0	0	0	0	2	11.5	11.7	126	1.1	21	1.5	3.9	144	115	6.7	36	1	0	19.74375	19.81	0.171291616	1	8.63617
47.8726387	1	4	0	0	0	0	0	3	20.2	8.2	87	1.1	47	2.2	4.5	128	98	6.7	84	0	1123	10.74305556	8.23	0.171287822	0	28
75.32816142	1	3	0	1	0	0	0	3	10.9	12.9	74	4.2	84	2.4	5.2	135	103	8	103	0	1533.000005	35.62083333	8.67	0.171250695	0	28
73.60963195	1	3	0	0	0	1	0	0	17.1	12.6	116	2.2	41	4.1	2.7	135	102	8.3	69	3	0	16.69583333	1.06	0.171173251	0	28
74.19436695	1	3	0	0	0	1	0	3	10	12.7	159	1.8	54	1.2	5	135	97	8.9	114	1	5252.000013	6.995138889	6.76	0.171172025	1	21.7042
58.43005475	2	3	0	0	0	1	0	2	32.4	10	401	1	31	1.2	3.6	131	86	9.4	42	1	286	12.70625	12.85	0.171144799	1	15.4
75.37638675	1	3	0	0	0	1	0	3	13	12.9	105	4.7	22	1.8	3.6	141	100	9.1	45	1	0	20.75694444	14.42	0.17114113	0	28
63.10946327	1	4	0	0	0	0	1	3	3.6	10.8	275	2.1	53	2	3.4	146	100	7.3	119	6	0	11.83055556	1.31	0.171131229	0	28
44.45442474	2	4	0	0	0	0	0	3	21.6	7.6	127	6.9	76	9.9	3.5	128	90	8.2	171	16	4503.000006	9.661111111	9.63	0.170961609	0	28
52.64808629	1	3	0	1	0	0	0	1	11.1	9	509	1.5	12	1.8	3.5	139	105	8.9	92	0	0	16.38958333	13.9	0.170946384	1	12.24082
56.79589545	2	3	0	1	1	0	0	0	10.1	9.7	142	1.5	26	3.8	5	142	107	7.6	51	5	0	5.525	2.74	0.170786989	0	28
70.85834012	1	3	0	0	0	1	0	2	11	12.1	185	0.9	24	1.1	5.8	139	105	8.5	33	0	0	3.326388889	1.29	0.170763244	0	28
65.60068355	1	3	0	0	0	0	0	0	18.3	11.2	258	1.6	23	1.3	3.7	136	104	7.6	61	3	0	37.73611111	22.89	0.170729928	0	28
67.94828208	1	1	0	0	0	0	0	0	13.2	11.6	182	0.8	10	1.1	4.5	137	104	7.8	31	3	0	4.840972222	4.84	0.170718076	1	23.96389
53.31639814	1	3	0	1	0	1	0	1	6.8	9.1	44	2.9	19	1.6	4.6	132	98	8	59	8	0	22.29444444	13.29	0.170679197	0	28
66.79990063	2	3	0	0	0	0	0	0	14.8	11.4	484	0.5	10	3.4	3.1	142	113	7.3	49	1	0	25.76666667	6.43	0.170658937	0	28
80.86880205	1	1	0	0	0	1	0	2	15	13.8	116	1.2	59	1.1	3.9	142	113	7.3	88	2	650.0000181	34.58888889	8.6	0.170646772	1	8.1336
67.99669298	2	3	0	0	0	0	0	2	8.5	11.6	277	0.6	13	1.3	3.8	148	117	9.1	81	7	700.0000095	19.79027778	5.45	0.170596532	1	12.43028
60.39330468	1	3	0	0	0	0	0	3	16.2	10.3	239	3.4	29	1.4	5.9	134	100	7.8	144	1	0	20.55416667	13.66	0.170548707	0	28
68.0199488	1	3	0	0	0	0	0	3	21.7	11.6	103	1.5	31	1.1	4.7	139	105	7.4	44	0	0	15.84375	2.96	0.170538205	1	20.80714
66.2620808	1	4	0	1	0	1	0	3	11.2	11.3	246	3	114	1.3	4.1	154	114	9.5	70	0	300	7.234722222	7.32	0.17053494	1	21.01955
72.72296055	2	3	1	0	0	0	0	1	38.8	12.4	254	0.7	15	1.5	3.4	139	107	9.2	70	0	0	9.861805556	4	0.17051011	1	18.91709
88.04822906	2	4	0	0	0	1	1	3	18.8	15	214	2.1	46	2.6	3.8	142	99	8.5	100	1	1749.999979	13.85416667	2.8	0.170361178	0	28
66.3335745	1	3	0	0	0	0	0	3	10.9	11.3	103	1.6	45	1.1	3.5	133	104	7.3	120	6	0	6.890972222	3.1	0.170351139	0	28
47.55822388	2	2	0	0	1	0	0	3	10.9	8.1	133	1.3	23	1.7	3.3	137	99	8.9	84	4	1400.000017	60.8	1.36	0.170317546	0	28
46.97156216	2	3	0	0	0	0	0	0	12.9	8	280	0.6	14	1.6	3.3	136	103	8.1	43	2	350.0000095	7.909027778	7.92	0.170315817	1	20.71458
52.84918416	1	2	0	0	1	0	0	0	5.3	9	94	1	14	1.2	3.6	145	118	7.4	68	3	0	9.797916667	3.93	0.170295912	0	28
59.90404862	1	3	0	1	0	1	0	1	10.7	10.2	37	1	17	1.7	3.4	137	101	8.2	72	6	0	7.941666667	2.18	0.170272298	0	28
76.35910939	1	3	0	0	0	1	0	2	15.6	13	192	1.7	26	4.8	3.9	138	108	8	29	0	0	20.12986111	1.9	0.170248188	0	28
61.08789834	1	3	0	0	1	0	0	0	48.7	10.4	524	1.1	19	1.3	4	150	116	8.3	53	0	0	18.77152778	6.62	0.170246486	0	28
64.61492715	1	3	0	1	0	0	0	3	67.1	11	182	5.2	47	1.1	6.7	131	83	8.9	84	0	349.9999917	8.916666667	9.17	0.170239301	1	19.11218
64.03461366	1	3	0	0	0	0	0	3	2.7	10.9	34	4.4	64	2	5	131	101	6.3	140	5	0	6.257638889	2.01	0.170220438	0	28
67.58128036	1	3	0	1	0	0	0	3	12.8	11.5	282	1.4	60	1.2	4.3	139	101	7.8	58	4	0	11.08333333	11.19	0.170165465	1	17.31181
64.05751134	2	4	0	0	0	0	0	1	12	10.9	418	1.2	38	1.1	3.7	129	86	8.9	53	1	0	6.854166667	1.73	0.170159592	0	28
63.4871306	1	2	0	1	0	0	0	0	14.4	10.8	128	0.8	7	1.4	3.3	135	102	8	29	6	0	30.97291667	13.06	0.170113217	0	28
81.72129225	2	1	1	0	0	0	0	2	7	13.9	92	2.3	47	1.6	5.8	133	101	7.2	81	2	0	9.0625	9.16	0.170090311	1	19.49653
59.3828664	2	3	0	0	0	0	0	2	14.3	10.1	332	0.4	13	1.2	3.5	137	108	7.7	27	0	0	21.74722222	8.75	0.170082729	0	28
90.55061865	1	3	0	1	0	0	0	2	13.1	15.4	60	2.5	40	1.9	4.7	141	107	8.1	47	9	0	3.081944444	3.03	0.170070622	0	28
56.44812488	1	3	0	0	0	0	0	0	11.8	9.6	61	0.9	14	2.2	3.3	129	94	7.9	50	1	0	26.99652778	2.96	0.170067651	0	28
62.33592096	2	4	1	1	0	1	0	1	16.5	10.6	108	6.8	42	1.6	3.4	135	92	8.8	86	5	0	7.918055556	7.94	0.170046417	1	20.82986
42.93223488	1	3	1	0	0	0	0	3	9.9	7.3	199	1	34	1.6	5.1	140	111	8.3	109	1	3525.000044	8.180555556	4.38	0.170035406	1	7.6354
55.29445203	1	2	0	1	0	0	0	2	22.1	9.4	527	1.8	39	1.2	3.1	144	105	11.6	106	1	375	14.74583333	4.96	0.169998972	0	28
64.16622351	2	3	1	0	0	1	0	3	24.3	10.9	322	2	31	1.2	5.3	133	107	7.8	91	10	0	33.49513889	1.5	0.169871303	0	28
67.70622423	2	2	0	1	0	0	0	1	14.5	11.5	234	6.5	40	1.3	5.3	136	95	8.6	46	4	0	11.11319444	3	0.169851445	0	28
63.01339606	2	3	0	1	0	1	0	3	38.1	10.7	250	4.8	52	1.5	5.4	120	87	6.7	96	0	1774.999988	2.3625	2.27	0.169805163	1	25.75775
54.78242454	1	3	0	0	0	0	0	3	15.8	9.3	15	3.6	57	3.2	4.8	117	83	7.2	66	0	0	8.772916667	3.19	0.169762475	0	28
70.14847956	2	3	0	0	0	0	0	2	20.2	11.9	153	1.3	18	1.3	4.2	143	111	7.5	45	5	0	15.62777778	2.37	0.16964017	0	28
63.08159735	2	3	1	1	0	1	0	2	11	10.7	184	0.7	17	1.3	5.1	132	94	9.3	81	3	350.0000095	10.72152778	1.73	0.169621577	0	28
76.64746836	2	4	0	0	1	1	1	2	14.7	13	228	1.2	20	1.1	3.6	132	101	7.4	87	0	3574.999981	31.35555556	1.05	0.169607689	0	28
54.83668096	2	3	0	0	0	0	0	0	10.7	9.3	140	0.2	7	1.1	3.6	139	107	7.9	36	3	0	1.613194444	1.6	0.169594509	1	27.17083
66.04644493	1	3	0	1	0	0	0	1	19.1	11.2	357	9.4	82	1.4	4.8	126	91	8.5	65	4	0	1.81875	1.91	0.169577636	1	26.55753
44.23925446	2	3	0	1	0	0	0	0	11.2	7.5	401	0.7	9	1.1	3.4	131	103	7.3	39	1	0	15.225	4.42	0.169532694	1	13.35238
64.30204312	1	3	0	0	0	0	0	0	19.5	10.9	89	3	111	2.3	6.7	131	101	9.1	73	0	0	11.91319444	3.05	0.169512499	0	28
47.20441166	1	3	0	0	0	1	0	2	6.5	8	67	1.2	27	2.2	3.5	149	110	8.5	113	9	0	7.754861111	1.78	0.169475685	0	28
71.99067985	1	3	1	0	0	1	0	2	17.5	12.2	128	2.9	57	6.2	4.5	132	102	8	65	4	0	12.74236111	7.41	0.169466381	0	28
64.9145298	1	4	0	1	0	1	0	1	17	11	566	16.6	115	1.2	6.7	128	88	8.2	64	2	0	3.870833333	2.8	0.169453588	0	28
64.32813404	1	3	0	1	0	0	0	2	19	10.9	224	1.2	24	6.5	3.2	134	95	7.3	34	5	350.0000095	7.205555556	1.17	0.169443746	0	28
70.83133618	2	3	0	0	0	0	0	0	0.8	12	95	0.6	21	1.4	3.7	134	98	6.9	123	2	0	5.403472222	1.46	0.169416541	0	28
60.80763994	1	3	0	0	0	0	0	1	8.6	10.3	172	0.9	23	1.2	4.7	142	101	8.9	57	3	0	6.856944444	2.89	0.16938661	1	21.89597
62.00489782	2	4	0	0	0	0	0	1	28	10.5	208	0.7	15	1.4	3.5	139	104	7.6	85	4	0	2.854861111	2.85	0.169341461	1	25.65486
79.13759637	1	3	0	0	0	0	0	0	26.8	13.4	92	1.2	27	1.6	3.5	139	106	8.5	54	6	0	3.695138889	1.38	0.169325335	0	28
77.38152444	2	3	0	0	0	1	0	3	17.2	13.1	354	0.8	21	1.3	5.1	135	106	7.1	52	3	0	25.31597222	2.59	0.169291056	1	2.85368
48.46122388	2	4	0	0	0	0	0	3	13.9	8.2	80	1.6	13	4.8	3.1	132	98	8.8	84	0	3056.000031	22.42569444	3.55	0.169207448	0	28
63.23997415	1	3	0	0	0	0	0	1	13.8	10.7	368	0.5	9	1.2	3.7	136	109	7.8	95	4	0	9.410416667	1.54	0.16919678	1	27.17089
54.9698623	2	3	1	1	0	0	0	0	13.4	9.3	238	1.4	28	1.2	3.9	136	102	7.3	35	0	0	10.96041667	8.1	0.169183615	1	20.68677
59.10858957	1	4	0	0	0	0	0	1	5.4	10	45	1.1	20	1.9	3.7	137	105	7.3	46	1	0	23.00625	23.01	0.169180149	0	28
82.76485446	1	1	0	1	0	0	0	3	13.8	14	206	1.4	15	1.2	4	131	95	7.9	76	3	0	10.08125	2.87	0.169153925	0	28
72.71812745	1	3	0	0	0	1	0	2	6.8	12.3	211	0.5	5	1	3.4	136	97	8.8	30	2	0	2.893055556	3.02	0.16914627	1	25.69668
73.95207044	2	3	0	1	1	0	0	3	30.8	12.5	48	1	23		3.9	136	109	7.8	69	1	0	7.676388889	7.62	0.169028398	0	28
55.61880707	1	3	0	0	0	1	0	2	21	9.4	207	1.2	30	3.2	3.8	134	96	8	67	0	0	8.684027778	2	0.16900758	1	21.77359
69.23832022	1	3	0	0	0	1	0	0	11.7	11.7	136	1.5	34	1.6	4.5	137	100	8.4	39	8	0	31.13958333	19.8	0.168981569	0	28
62.73156215	1	3	0	0	0	0	0	2	3.1	10.6	52	1.1	18	2	3.2	138	101	8	86	4	0	4.722916667	1.62	0.168973952	0	28
75.18514931	2	3	0	0	0	1	0	3	25.4	12.7	184	1.6	27	2.2	5.1	133	106	9.2	137	5	0	24.82916667	15.12	0.168916337	1	13.28725
69.2921617	2	3	0	1	0	0	0	3	11.9	11.7	235	1	24	1	4.3	142	115	6.9	70	1	0	1.945833333	1.81	0.168850267	0	28
66.33286059	1	2	0	1	0	0	0	3	19	11.2	251	4.6	22	3.1	3.8	138	100	8.6	141	9	0	0.559722222	1.49	0.168845424	1	27.72083
69.29583734	1	2	0	0	0	0	0	1	14	11.7	349	6.5	82	2.4	4.6	136	93	9.3	50	0	0	13.8875	5.07	0.168841311	1	14.71458
64.56051498	1	3	0	0	0	0	0	3	9.7	10.9	138	1	21	1.6	3.5	140	111	7	74	3	350.0000095	9.797222222	3.77	0.168833845	1	18.79431
56.8835181	1	3	0	0	0	1	0	2	3.4	9.6	137	0.7	14	1.4	3.9	135	105	8.4	76	3	0	10.77777778	2.97	0.168765933	0	28
82.36369851	2	3	0	0	0	0	0	2	22	13.9	241	1.2	28	1.1	4.1	141	100	9.3	49	1	349.9999917	4.541666667	3.78	0.16876367	0	28
63.42128187	1	3	0	1	0	0	0	1	19.5	10.7	286	4.9	21	1.4	3.9	133	98	7.4	68	1	0	20.76319444	20.81	0.168713083	1	7.93819
78.2485521	1	3	0	1	0	1	0	3	3.8	13.2	168	1.7	26	1.5	3.9	141	96	9.3	78	5	0	152.70625	5.7	0.168693217	0	28
55.72462991	2	3	0	0	0	0	0	3	10.8	9.4	111	4.1	60	2.6	4.9	128	97	9.1	106	1	0	3.810416667	2.18	0.16868663	0	28
58.72464892	2	3	0	0	0	0	0	0	44.1	9.9	236	0.9	11	1.3	3	136	101	7.5	61	4	0	19.84513889	10.2	0.168583383	0	28
76.58465042	1	4	0	1	0	0	0	3	12.3	12.9	253	6.3	107	1.1	5.5	137	91	9.7	74	2	0	12.63263889	5.34	0.168441064	0	28
65.91049602	1	3	0	0	0	0	0	3	0.9	11.1	70	3.8	44	2.1	4.1	140	106	6.7	99	9	0	17.55902778	9.04	0.168410203	0	28
68.29822624	1	3	0	0	0	1	0	2	6.5	11.5	83	1.6	33	1.6	3.5	138	100	8	67	5	0	18.81388889	11.63	0.16837919	0	28
57.03391321	2	3	0	0	0	0	0	2	0.6	9.6	82	0.4	7	1.2	3.3	133	109	7.2	78	4	0	23.71944444	5.98	0.168320907	0	28
75.45524231	2	4	0	0	0	1	0	3	7.4	12.7	195	1.5	33	1.3	3.1	140	112	7.6	83	1	0	8.088888889	3.18	0.168311699	0	28
81.4063925	2	2	0	0	0	1	0	0	19.8	13.7	283	1.1	19		6.9	125	92	9.4	34	0	0	22.74444444	4.81	0.168291452	0	28
67.7480011	2	3	0	1	0	0	0	0	6.6	11.4	142	0.9	18	1.6	4	150	114	8.5	44	3	0	2.125694444	2.06	0.168270647	1	26.325
65.97465349	1	3	0	0	0	1	0	3	15.7	11.1	295	2.9	33	1.6	4.2	135	92	9.2	58	2	0	2.15625	2.23	0.168246431	1	26.54244
68.97227896	2	3	0	0	0	0	0	1	5	11.6	212	0.3	28	1.7	3.2	139	112	7.3	48	0	0	12.92291667	2.05	0.16818351	0	28
68.38367256	2	3	0	0	0	0	0	3	28.5	11.5	151	1.4	23	1.3	4.3	139	108	7.5	68	1	0	7.522916667	2.67	0.168168798	0	28
61.25224144	2	3	0	0	0	0	0	0	18.2	10.3	241	0.8	17	1.1	4	141	111	7.3	44	0	0	18.56875	2.73	0.168157112	0	28
65.42239027	1	3	0	0	0	0	0	1	8.8	11	232	0.6	15	1.1	4.5	138	102	10.6	45	1	0	3.283333333	3.22	0.168138155	1	25.6875
60.07343533	1	3	0	0	0	0	0	0	24.4	10.1	218	1	13	1.3	3.7	141	103	7.8	36	0	0	1.108333333	1.12	0.168127558	1	27.8125
57.10607997	2	4	0	1	0	1	0	1	21	9.6	295	1.5	25	1.7	4.1	140	107	7.8	58	2	0	3.628472222	1.15	0.168108195	0	28
67.8151095	1	3	0	0	0	0	0	0	35.9	11.4	203	1	33	1.1	3.8	138	107	8.3	46	4	0	4.536111111	1.08	0.16810413	0	28
77.93948556	2	3	1	0	0	1	0	2	8.2	13.1	193	0.8	32	1.2	4.6	134	101	10	80	0	0	4.171527778	5.1	0.168079118	1	23.90556
60.68625452	2	4	1	1	0	0	0	3	15.1	10.2	80	3	72	2.5	6.3	134	109	8.7	135	11	4640.590338	14.92847222	8.13	0.1680776	1	13.5951
65.46714941	1	2	1	1	0	1	0	2	6.9	11	108	1	31	1.2	3.5	137	103	8.1	63	5	0	3.572916667	3.71	0.168023201	1	25.18125
51.20285949	2	2	0	1	0	0	0	2	24.7	8.6	206	2.7	61	1.3	5.1	129	94	8.7	82	0	349.9999874	9.234722222	9.38	0.16795937	1	19.62361
71.45640972	2	4	0	0	0	1	0	2	7.4	12	283	2	75	1.1	3.9	142	97	7.9	85	1	0	13.77083333	1.53	0.16793455	0	28
52.40191769	2	3	0	0	0	1	0	3	5.2	8.8	152	2.7	85	1.4	6	128	86	8.8	81	6	692.5	3.751388889	3.8	0.167932785	1	24.9757
88.14898798	1	3	0	0	0	1	0	2	18.1	14.8	153	1.5	24	1.3	4.5	140	102	8.2	46	0	0	12.07291667	7.01	0.16789756	0	28
80.44295783	2	3	1	0	0	1	0	0	15.1	13.5	268	3.6	104	1.5	4.9	125	88	7.6	45	4	0	9.310416667	10.42	0.167820781	1	18.69095
82.84034277	2	3	0	1	1	1	0	3	20	13.9	109	2	61	1.4	4.5	169	135	8.8	105	3	0	7.103472222	4.09	0.167792642	0	28
50.07211931	1	3	0	0	0	1	0	3	0.5	8.4	6	2	50	1.5	3.3	138	106	7.5	113	1	1049.999996	1.444444444	1.43	0.167758028	1	27.4868
58.42569759	2	3	0	1	0	0	0	1	11.8	9.8	57	0.9	20	1.4	4.4	133	105	7.5	30	7	0	3.134722222	1.26	0.167734411	0	28
69.75519473	1	3	0	1	0	0	0	3	20.1	11.7	167	7	110	1.4	4.2	140	91	8.6	83	7	0	18.84791667	4.35	0.167729444	1	9.56528
76.35780121	1	4	0	0	0	1	0	3	12.7	12.8	162	1.4	18	1.1	4.1	139	105	8.2	71	3	1750.000048	27.53819444	20.63	0.167631857	0	28
59.65953243	1	3	0	1	0	0	0	2	2.9	10	28	1.5	51	1.6	4.8	137	109	7.6	61	3	0	40.00347222	10.98	0.167617807	0	28
83.52626067	1	3	0	0	0	0	0	1	5.1	14	97	0.9	22	1.2	4.8	141	109	7.8	62	1	2826.000012	2.561111111	2.56	0.167611957	1	11.019
76.36701131	1	4	0	0	0	1	0	2	29.8	12.8	79	2.4	88	1.5	4.5	140	106	8.6	92	0	0	23.16666667	20.3	0.16761164	0	28
47.13288381	2	3	0	0	0	0	0	0	10.1	7.9	864	1	18	1.2	3.8	135	96	8.7	134	0	0	10.66597222	5.05	0.167611217	0	28
58.46949762	1	3	0	1	0	1	0	3	8.2	9.8	83	5	87	2.2	5.2	132	94	8.1	82	0	1400.000015	16.97847222	1.73	0.16760876	1	11.0223
70.40476778	2	3	0	0	0	1	0	2	2	11.8	146	6.2	111	1.2	5	138	103	7.5	83	1	277.9999859	29.26319444	6.32	0.167602286	0	28
87.71297767	1	2	0	0	0	0	0	3	12.5	14.7	187	1.7	22	1.2	3.4	147	105	8.7	74	4	0	2.729166667	2.68	0.167592076	0	28
59.08148897	1	3	0	1	0	1	0	2	17.9	9.9	150	6.5	80	1.3	5.4	135	99	7.1	59	6	0	20.60138889	14.79	0.167565174	0	28
67.44889956	1	3	0	1	0	1	0	3	13.9	11.3	283	0.7	9	1.9	4.3	134	101	8.1	98	2	0	40.92361111	18.11	0.167534238	0	28
53.74061437	1	4	0	0	0	0	0	3	23.5	9	46	1.1	30	2.4	4.9	123	90	7.9	113	1	0	6.661111111	3.78	0.167471104	0	28
68.08219626	1	3	0	0	0	0	0	3	19.7	11.4	79	0.8	26	1.3	3.6	139	116	7	56	5	629.0000095	6.858333333	2.3	0.167444657	0	28
89.59392319	2	3	0	0	0	1	0	2	4.3	15	197	0.9	24	1.5	3.4	139	105	7.6	45	4	0	16.71527778	1.92	0.167422069	0	28
75.87295623	2	2	0	0	0	0	0	3	15.4	12.7	476	1.5	43	1.3	4.1	143	105	8.7	86	1	0	5.059027778	1.21	0.167385069	0	28
57.35355372	2	3	0	0	0	0	0	3	23.3	9.6	513	4.8	82	1.2	5.6	132	87	9.9	112	6	0	5.704861111	5.73	0.167382828	1	22.68125
48.40728613	2	2	0	0	0	0	0	3	35.5	8.1	124	3.8	34	3.3	4	140	106	8	85	3	628.999983	3.663888889	1.7	0.167330182	1	14.07661
62.16701256	1	4	0	0	0	0	0	2	8.2	10.4	229	0.8	8	1.1	3.7	139	104	8.4	25	5	0	8.820138889	2.05	0.167291294	0	28
66.35998203	1	3	0	1	0	1	0	3	18.9	11.1	254	1.6	27	2.3	3.9	133	97	8.3	106	4	0	29.81597222	25.9	0.167269485	0	28
88.48187229	1	3	1	1	0	1	0	2	34.2	14.8	172	2.1	44	1.9	4.9	136	100	8.1	117	0	0	33.56041667	20.81	0.1672659	0	28
52.01301101	2	3	0	1	0	0	0	3	11.9	8.7	290	4.2	43	3.1	4.1	130	95	9	85	6	349.9999866	11.85625	1.91	0.16726584	0	28
75.95553945	1	4	0	0	0	0	0	0	24.2	12.7	269	1.7	44	1.3	4.7	137	109	6.9	52	0	0	14.50694444	1.61	0.167203078	0	28
60.41221056	2	4	1	0	0	0	0	3	17	10.1	118	2.2	29	2.5	4.5	130	98	8.7	121	4	0	5.476388889	1.96	0.167184745	0	28
66.41043769	1	3	0	0	0	0	0	1	7.6	11.1	229	3	69		3.4	141	105	7.9	111	0	0	12.95208333	2.8	0.167142401	0	28
46.66823655	2	3	0	0	0	0	0	3	16.5	7.8	67	1.9	46	2.5	4.1	133	93	9.7	98	8	5183.999972	9.497222222	4.39	0.167137235	0	28
58.05063234	1	3	0	0	0	0	0	2	9.9	9.7	68	1.1	38	1.8	5.4	144	114	8.1	75	0	749.9999838	11.18611111	11.24	0.16709551	1	17.6684
70.02173407	1	4	0	0	1	0	0	3	6.1	11.7	157	2.8	52	1.1	4.5	147	119	6.1	114	0	3849	10.48194444	6.9	0.167090978	1	17.8708
62.88022028	1	3	0	1	0	1	0	3	4.6	10.5	69	1.5	21	1.9	4	139	102	8.2	118	0	349.9999866	10.07708333	3.1	0.166984148	0	28
69.46825689	1	3	0	1	0	1	0	0	35.1	11.6	295	1.3	35	2.2	2.7	144	109	8	17	6	0	4.997916667	1.72	0.166982742	0	28
47.91374159	2	4	1	0	0	0	0	2	5.2	8	136	1.4	56	1.6	3.2	134	95	7.3	127	0	1075.000022	4.134722222	1.15	0.166966714	0	28
66.49587473	2	3	0	0	0	1	0	3	5	11.1	149	6.8	159	1	5.3	131	96	9.3	75	1	374.9999911	21.01319444	4.88	0.166927648	0	28
47.32747694	1	2	0	0	0	0	0	3	7.6	7.9	117	2.5	8	2.4	5.7	138	113	7.7	104	1	1228.000039	20	9.73	0.166922061	1	18.1784
75.48571206	1	3	0	1	0	0	0	3	21.4	12.6	259	3.6	75	1.4	6.9	136	100	9	90	3	0	13.75625	13.76	0.166919006	0	28
65.91757657	2	3	0	0	0	0	0	0	17.7	11	122	0.7	12	1.2	4.1	143	107	7.7	58	3	0	18.72708333	15.71	0.166875067	1	13.21922
60.55602975	2	3	0	0	0	0	0	0	37.4	10.1	346	2.8	90	1	4.9	135	104	5.7	105	10	1425.000027	3.945833333	4.05	0.166787685	1	24.3572
59.96545198	1	2	0	1	0	1	0	1	11.5	10	193	1.3	75	1.1	4.5	153	113	8.2	62	0	0	15.69513889	12.81	0.166762689	0	28
74.98984349	1	3	0	0	0	1	0	0	12.6	12.5	145	1.1	29	1.9	4.5	142	102	9	37	3	0	10.68333333	2.62	0.16668924	0	28
76.79639664	2	2	0	0	0	0	0	3	14.2	12.8	170	1.3	27	1.9	3.4	140	99	10.1	64	1	0	9.122916667	1.12	0.166674487	0	28
47.99928609	2	3	0	0	0	0	0	0	14.5	8	216	0.9	7	1	3.4	135	104	7.7	35	0	0	57.32916667	6.66	0.166669146	0	28
72.60444529	1	2	0	0	0	0	0	1	9.3	12.1	156	1.5	19	1.2	5.3	139	106	8	44	1	0	13.27430556	8.32	0.166656462	0	28
70.82182392	2	3	0	1	0	0	0	3	2.2	11.8	195	3.3	34	1.2	4.2	137	101	7.9	104	6	0	42.89305556	37.36	0.166615308	0	28
60.02986985	1	4	0	1	1	0	0	0	9.5	10	53	0.4	11	1.1	2.9	135	103	6.6	52	0	0	10.43958333	1.36	0.166583736	0	28
50.44338122	2	3	0	0	0	0	0	3	8.4	8.4	275	3.9	36	1.2	4.8	136	93	10	75	4	0	4.091666667	1.03	0.166523334	0	28
60.66476663	2	3	1	0	0	0	0	3	25.2	10.1	181	1.2	17	1.8	2.9	136	106	6.9	70	4	1895.999979	7.9875	1.82	0.166488731	0	28
81.70358701	2	3	0	0	0	0	1	3	22.1	13.6	409	1	9	3	1.4	148	140	1.6	88	1	0	38.71875	13	0.16645536	0	28
67.88686063	2	4	0	0	0	1	0	2	17.7	11.3	394	1.5	41	1.4	4.1	142	107	9.4	78	2	0	13.94513889	7.45	0.166453418	1	15.03542
76.91084777	1	3	0	1	0	0	0	2	32.4	12.8	319	2.5	66	1.6	3.9	136	107	7	91	4	0	15.00486111	11.88	0.166426458	0	28
60.70057052	1	3	0	0	0	0	0	3	37.7	10.1	341	2.8	62	1.4	4.9	134	101	7.9	133	4	0	6.243055556	2.18	0.166390528	0	28
61.91962049	2	4	0	0	0	0	0	2	20.9	10.3	179	0.4	2	1.5	3.7	135	103	7.4	113	1	1125.000004	21.46805556	4.15	0.166344689	1	6.59444
66.12829979	1	2	0	0	0	1	0	1	52.3	11	283	9.4	45	2.7	3.7	132	97	7.6	52	4	0	11.62916667	2.43	0.166343306	0	28
69.14160041	2	1	0	1	0	1	0	2	10.8	11.5	188	0.6	24	1.2	3.5	124	93	6.9	127	2	0	25.37222222	25.31	0.166325337	0	28
73.38090834	1	3	0	1	0	0	0	3	20.2	12.2	279	1.8	52	1.1	5.2	141	103	8.9	49	1	0	16.29583333	17.16	0.166255778	1	11.73333
69.18211693	2	3	0	0	0	1	0	3	14.4	11.5	414	2	17	1.4	3.6	137	95	9.1	55	1	0	18.86597222	7.67	0.166227929	0	28
82.42134545	1	3	0	0	0	0	0	1	10.5	13.7	142	1	17	1.2	3.8	140	107	8.5	38	1	0	5.975	2.22	0.166219077	0	28
68.58796253	2	3	0	0	0	0	0	3	10.3	11.4	458	0.6	12	1.1	3.9	135	105	8.4	84	0	654.0000138	32.95069444	10.39	0.166209923	0	28
58.96238909	1	3	0	0	0	1	0	0	2.4	9.8	98	0.7	15	1.5	5.2	133	104	7.6	71	0	0	40.80625	4.02	0.166207648	0	28
43.32983672	2	1	0	0	0	0	0	0	4.8	7.2	79	0.5	12	1.6	2.6	135	107	7.3	40	5	643.0000019	33.77013889	8.34	0.166167254	0	28
55.97433224	2	3	0	1	0	0	0	3	26.5	9.3	162	3.2	22	9	4.6	131	90	6.5	167	8	725.0000095	28.26458333	11.07	0.166147583	0	28
69.82358827	1	3	0	1	0	1	0	3	13.3	11.6	468	3.4	35	1.5	5	136	102	7.8	66	6	0	19.24513889	4.34	0.166132969	1	23.73029
70.42699429	2	4	0	0	0	1	0	2	11.8	11.7	203	0.9	22	1.5	3.1	140	101	11	26	0	350	2.027777778	2.01	0.166129481	1	20.65208
73.4507856	1	3	0	1	0	1	0	3	26.5	12.2	57	2.1	73	3	6.4	136	92	8.7	119	5	0	3.920138889	4.08	0.166097611	1	24.24861
63.82217178	2	4	0	0	0	0	0	2	9.1	10.6	45	0.5	13	1.7	4.1	134	105	8	35	3	0	8.752083333	1.89	0.166086482	0	28
62.61927381	1	3	0	1	0	0	0	0	7.5	10.4	207	1.2	36	1.3	4.8	131	96	8.3	34	0	0	11.31597222	3.26	0.16608305	0	28
87.31090718	2	3	0	0	0	0	0	2	9.4	14.5	272	0.6	15	1.2	4.2	130	102	8.2	38	1	977.9999962	5.481944444	1.32	0.16607318	0	28
69.26238243	1	4	0	1	0	1	0	1	15.8	11.5	149	1	25	1.6	4.4	142	107	8	85	3	0	3.570138889	1.72	0.166035294	0	28
71.6898862	1	1	0	0	0	0	0	1	38.6	11.9	221	1.4	16	1.2	4.1	140	106	7.3	58	6	0	7.973611111	7.23	0.165992731	1	21.50152
67.47620444	2	3	0	0	1	0	0	2	30	11.2	153	1	19	1.4	4.4	139	110	7.8	51	0	0	14.79513889	7.97	0.16598444	0	28
80.7365094	2	3	1	0	0	1	0	3	11.6	13.4	386	1.6	43	1.5	5.1	148	113	9.9	145	2	277.0000076	10.92847222	3.07	0.165972001	0	28
69.29739605	2	4	0	1	0	0	0	3	2.7	11.5	37	3	38	1.8	5.4	142	102	9.1	124	3	8904.000034	12.12638889	9.96	0.165951402	0	28
54.23628018	1	3	0	1	0	1	0	1	15.2	9	164	7.3	53	1.5	4.9	132	89	7.8	51	4	0	8.968055556	5.88	0.165940584	1	22.87032
42.79950987	1	3	0	0	0	0	0	3	12	7.1	89	4.8	102	3.1	5.5	126	95	8.6	124	1	300	35.84375	7.72	0.16588975	0	28
51.84278034	2	2	0	1	0	0	0	3	6.4	8.6	383	1.3	26	1.4	4.6	147	103	8.3	60	6	350.0000095	2.660416667	2.89	0.165886165	1	25.85972
61.52961674	2	3	0	0	0	0	0	1	7.7	10.2	197	0.9	28	1.6	3.6	136	103	7.2	42	4	0	10.6625	4.66	0.165773826	0	28
65.79090667	2	3	0	1	1	0	0	3	24.1	10.9	507	9.2	72	1.2	6.6	130	97	9.1	116	9	0	13.89722222	7.9	0.165676391	0	28
76.05763888	1	3	0	1	0	0	0	3	18.3	12.6	329	1.8	54	1.3	5	129	94	7.9	63	1	0	24.65138889	24.66	0.165663833	0	28
69.41907337	1	3	0	0	0	1	0	3	24	11.5	129	4.5	54	1.2	4.6	131	100	6.9	85	5	0	5.982638889	6.17	0.165660523	1	22.81705
51.93832004	1	4	0	0	0	0	0	3	27	8.6	77	4.7	36	2.1	3.4	128	91	8.8	61	8	0	23.02777778	4.09	0.16558102	0	28
56.77956115	1	3	0	1	0	0	0	3	13.9	9.4	206	4.6	51	1.3	4.8	138	100	8.6	100	3	750	30.08125	16.24	0.16555253	0	28
71.2850137	1	2	1	1	0	0	0	1	25.9	11.8	101	9.7	103	1.2	5.3	119	84	9.2	59	0	0	30.21527778	30.77	0.165532689	0	28
82.77598011	1	3	0	1	0	1	0	3	16	13.7	264	2.5	43	1.9	5.3	137	102	8.7	63	5	0	7.852083333	4.15	0.16550695	0	28
53.17118315	1	3	0	1	0	1	0	0	16.4	8.8	69	0.9	23	2.2	3.5	141	102	7.8	52	3	0	7.640277778	3.68	0.165503182	0	28
70.71134534	1	3	0	1	0	0	0	3	14.6	11.7	273	0.9	14	1.1	4.3	133	99	8	63	1	0	4.833333333	4.81	0.165461426	0	28
63.46176515	2	2	1	0	0	0	0	3	8.4	10.5	100	0.7	7	2.3	3.5	138	107	7.5	71	10	1449.999996	22.65833333	21.91	0.165453954	0	28
68.31696451	1	4	0	1	0	1	0	3	30.3	11.3	299	3.5	72	2.9	4.7	139	97	7.2	122	13	0	13.07847222	4	0.165405475	0	28
73.16932457	1	4	0	0	0	1	0	2	10.9	12.1	150	1.1	57	1	5.2	138	107	7.7	73	1	1099.999963	14.55	14.43	0.165369847	1	13.81852
70.75276384	1	3	0	1	0	1	0	0	8.8	11.7	134	1.4	28	1.5	3.6	143	112	7.5	56	1	0	8.578472222	2.65	0.165364565	0	28
71.96453272	1	3	0	0	0	1	0	3	8.5	11.9	234	2.2	54	1.3	5.3	142	108	8.6	87	1	0	36.80833333	18.51	0.165359234	0	28
70.15268811	1	3	0	0	0	1	0	3	16.7	11.6	153	5.5	71	3.3	4.7	136	97	8.9	63	4	0	4.622916667	2.55	0.165353607	0	28
60.48750699	1	4	0	0	0	0	0	0	8.1	10	162	0.7	19	1.1	3.4	141	99	9	53	0	0	1.634722222	1.08	0.165323395	1	26.80351
79.84510939	2	3	0	1	0	1	0	1	6.7	13.2	288	0.9	13	1.1	3.2	140	94	9.7	52	5	0	10.76111111	2.84	0.165320082	0	28
69.57036955	2	4	0	0	0	0	0	3	5.3	11.5	200	0.5	16	1.7	4.3	135	108	6.9	91	1	0	21.89444444	5.19	0.165300257	0	28
55.05190729	2	1	0	0	0	0	0	0	19.6	9.1	57	0.6	8	1.1	3.4	132	102	6.5	41	1	375	26.025	26.07	0.165298542	1	2.76806
71.38841827	1	4	0	0	0	0	0	0	11.2	11.8	89	1.9	27	1.2	3.1	141	104	7.5	26	4	0	12.00486111	6.43	0.165292918	0	28
73.20353081	1	3	0	0	0	1	0	3	14.8	12.1	230	2.3	50	2.9	3.7	140	102	10	96	10	0	58.54166667	5.72	0.165292574	0	28
58.08666248	1	2	0	0	1	0	0	2	24.8	9.6	421	2.2	33	1.3	4.5	142	109	6.9	28	4	1050.000019	10.6125	2.07	0.165270298	0	28
68.98004382	1	3	0	0	0	1	0	2	7.3	11.4	56	1.1	17	1.9	3.6	133	107	7.4	59	5	0	30.55416667	30.46	0.165265189	0	28
67.78015816	2	3	1	0	0	0	0	2	12.7	11.2	247	0.6	11	1.3	3.5	134	98	8.6	20	0	0	13.81041667	10.62	0.165240098	0	28
61.12683014	1	3	0	0	0	0	0	0	12.9	10.1	162	2.5	60	4.5	4.9	142	107	9	62	2	0	4.931944444	5	0.165230227	1	23.79924
60.5311718	2	4	0	0	0	0	0	1	1.5	10	96	0.6	12	1.3	4.2	136	100	7.6	57	2	0	0.809722222	1.01	0.165204137	1	28
69.64688001	2	4	0	0	0	0	0	3	14.6	11.5	206	0.6	19	1.2	4.4	142	107	7	38	0	2200.000019	34.0625	32.81	0.165118667	0	28
64.80201201	2	3	0	0	0	0	0	1	11.8	10.7	137	0.7	10	1.4	3.8	138	106	7.1	26	0	0	17.53055556	1.4	0.16511833	0	28
90.26923572	1	3	0	0	0	1	0	1	18.5	14.9	352	1.6	24	1.5	5	141	94	9.7	53	4	0	20.85902778	11.96	0.165061772	0	28
35.13857076	2	3	0	0	0	0	0	2	14.9	5.8	117	0.5	25	1.9	3.6	136	104	6.8	58	0	1677.999979	15.12777778	2.94	0.165060783	0	28
66.68952777	2	2	0	1	0	0	0	3	10.3	11	340	4.5	27	4	5.2	137	110	9.9	88	4	550	1.30625	2.33	0.164943438	1	26.77802
62.46928368	1	2	0	0	0	0	0	2	0.5	10.3	383	1	20	1.2	4.1	138	100	10	69	0	0	45.85486111	11.03	0.164881033	0	28
61.2747333	2	4	0	1	0	0	0	0	14.8	10.1	148	0.8	9	1.4	3.1	141	102	7.9	28	10	0	10.94375	1.43	0.164831399	1	22.55081
67.94895987	2	2	0	0	0	1	0	0	9.8	11.2	192	2.1	61	6.1	3.7	166	139	7.3	82	6	0	1.93125	1.96	0.164829602	1	26.95347
67.96051233	2	1	0	1	0	0	0	2	26.9	11.2	125	2	40	1.2	3.7	131	101	7.1	61	3	0	22.71388889	16.9	0.164801583	0	28
64.32015873	1	4	0	1	0	1	0	3	11.2	10.6	157	2.1	40	1.4	4.6	139	94	8.4	96	0	0	10.28472222	10.31	0.164800588	1	18.02778
61.90083348	1	3	0	0	0	0	0	0	3.5	10.2	102	1	23	1.3	3.2	136	113	6.7	29	6	0	4.923611111	1.17	0.164779688	0	28
67.38371256	2	3	0	0	0	0	0	0	18	11.1	145	1.5	28	1.6	3.1	141	105	7.2	38	4	0	16.91388889	16.99	0.164728234	1	11.76802
59.50398092	1	4	0	0	0	0	0	2	6.4	9.8	73	0.6	14	1.4	4.3	137	105	7.9	74	2	375.0000038	11.77361111	4.77	0.164694863	0	28
72.8626845	1	3	0	0	0	0	0	1	13.5	12	185	0.7	35	1.8	5.1	131	92	9.5	100	5	0	1.389583333	1.12	0.164693355	1	27.35229
62.54957193	1	3	0	1	0	1	0	2	14.6	10.3	127	2.4	38	1.5	3.9	144	117	8.1	65	2	0	16.18055556	4.73	0.164669392	0	28
54.66616038	1	3	0	0	0	1	0	2	9.9	9	72	1.5	18	2	4	131	93	8.3	66	7	300	13.94097222	3.12	0.164635671	1	6.79792
58.32215612	2	3	0	0	0	1	0	0	1	9.6	28	0.8	13	0.9	4.2	123	95	6.9	33	5	0	6.761111111	1.69	0.164602968	0	28
48.60472083	2	3	0	0	1	0	0	0	19.2	8	143	3.4	99	4.4	4.3	134	101	8.5	91	4	375	13.00138889	13.01	0.164593066	1	15.84653
63.19073921	1	2	0	1	0	0	0	2	13.5	10.4	116	1.7	21	1.5	4.5	139	104	7.9	115	1	0	16.23194444	8.97	0.164581078	1	12.64028
87.49845011	1	4	1	1	0	1	0	3	15.3	14.4	159	2	40	2.7	5.9	140	101	7.8	54	2	0	10.83472222	3.84	0.164574344	0	28
53.48359109	2	3	1	1	0	0	0	3	23.3	8.8	159	3	37	1.1	3.7	137	99	9.4	97	0	927.00001	7.191666667	3.17	0.164536446	0	28
57.13969429	2	3	0	0	0	0	0	2	5.7	9.4	108	3.1	33	1.4	3.6	132	84	8.5	117	7	0	14.90763889	3.25	0.164509106	1	25.43141
51.67030809	1	2	0	0	0	1	0	1	12.1	8.5	71	7.3	48	2	5.2	131	88	10.4	42	7	0	6.036111111	1.8	0.164504535	0	28
52.91653654	1	3	0	0	0	1	0	2	5.7	8.7	218	12.7	72	1.9	5.5	132	93	8.8	64	1	0	4.250694444	2.38	0.164409853	0	28
80.90907954	2	3	0	0	0	1	0	3	27.2	13.3	268	3.8	64	3.3	4.6	138	113	8.1	90	3	0	4.108333333	1.07	0.164382046	0	28
67.55979628	1	3	0	0	0	0	0	2	1.5	11.1	197	1.4	39	1.4	5.6	133	99	6.9	118	2	0	17.07152778	4.18	0.164298897	0	28
66.98902189	1	4	0	1	0	1	0	3	18.8	11	191	0.9	29	3.1	3.3	146	112	7.2	94	1	0	6.558333333	2.94	0.16420601	0	28
67.00227589	2	3	0	0	0	0	0	3	11.8	11	297	0.6	8	1.3	4.8	142	107	8.3	100	1	700.0000191	5.415277778	2.65	0.164173528	0	28
54.82388298	2	3	0	1	0	0	0	2	6.4	9	216	1.1	20	1.7	5	132	102	7.4	38	0	0	8.939583333	2.93	0.164162031	0	28
58.48095775	2	3	1	0	0	0	0	3	12.3	9.6	158	2.7	37	1.5	2.6	137	105	7.1	91	4	934.0000176	15.65138889	2.31	0.164155998	0	28
43.25158168	2	4	0	1	0	0	0	0	2.6	7.1	65	0.5	8	1.5	3.5	138	113	7.3	48	4	0	4.89375	1.76	0.164155846	1	9.00556
57.26443845	2	2	0	1	0	0	0	2	20.2	9.4	198	1.3	19	1.4	2.6	143	118	6.5	61	3	0	78.09097222	10.62	0.164150741	0	28
56.66070563	1	3	0	0	0	0	0	1	29.7	9.3	219	2.3	51	1.9	3.8	144	114	7.7	60	4	0	14.29097222	14.19	0.164134913	0	28
60.32001994	2	3	0	0	0	0	0	3	10.5	9.9	124	3.9	81	2	5.8	129	100	8.9	94	7	579.9999933	3.322222222	2.67	0.164124614	1	24.95486
85.31273124	1	3	0	1	0	1	0	3	6	14	144	1.1	37	4.5	4.1	140	111	7.8	66	5	0	4.770833333	1.97	0.164102119	0	28
70.09784609	1	3	0	1	0	1	0	2	17.8	11.5	132	2.5	88	1.6	4.3	137	99	8.8	89	12	625	13.98055556	14.07	0.164056396	1	14.70054
64.62149814	2	3	0	1	0	1	0	3	31.8	10.6	663	2.6	41	2.9	4.1	138	102	7.1	121	0	750	9.675	4.17	0.164032099	1	24.6223
66.45227244	1	4	0	0	0	0	0	3	7.1	10.9	120	7.1	92	1.4	3.3	135	95	6.3	92	0	699.9999962	14.71805556	3.24	0.164027498	1	13.68041
76.21113095	2	3	0	0	0	0	0	2	29.1	12.5	367	0.9	21	1.1	3	136	95	8.6	71	1	0	16.85902778	12.86	0.164018036	1	10.92538
54.26375686	2	1	0	1	0	0	0	2	26.4	8.9	323	0.7	13	0.9	4.2	139	113	6.4	119	1	2626.000019	39.97708333	1.14	0.164013708	0	28
75.60398121	2	4	0	0	0	0	0	2	20	12.4	916	0.6	10	3.7	5.5	135	101	8	89	1	725.0000095	23.11875	8.94	0.164012527	0	28
56.71776239	1	3	0	1	0	0	0	3	6.5	9.3	167	6.2	52	1.3	3.6	134	104	6.8	75	1	0	6.793055556	3.1	0.163969797	0	28
73.18535085	2	4	1	0	0	0	0	3	16.3	12	118	1.4	46	1.7	3.9	146	116	7.4	83	0	700.0000191	38.29166667	38.21	0.16396724	0	28
77.47980007	1	3	0	0	0	1	0	3	12.4	12.7	143	0.9	17	3.3	3.6	132	95	9.5	34	4	0	25.35	14.6	0.163913691	0	28
77.48213475	1	3	0	1	0	0	0	2	16.2	12.7	166	1.2	17	1.2	3.8	142	107	7.4	29	3	0	1.784027778	1.7	0.163908752	1	27.06319
64.67304501	1	3	0	0	0	0	0	0	17.2	10.6	576	3.2	72	1.1	5.1	127	99	7.5	62	3	0	24.68958333	7.84	0.16390136	0	28
75.04928239	2	3	0	0	0	0	0	3	13.5	12.3	80	1.1	10	1.6	4.2	143	112	8.6	67	1	9380.000093	10.06319444	10.09	0.163892307	0	28
75.06776245	1	3	0	0	0	1	0	3	14.2	12.3	258	1.7	40	2.8	5.3	133	96	8.4	92	3	0	16.19583333	8.23	0.16385196	1	12.43819
62.26822315	2	3	0	0	0	0	0	3	4.3	10.2	192	0.9	11	1	4.5	131	96	8.3	67	0	3009.000048	22.89652778	4	0.163807468	0	28
52.50236388	1	3	0	0	0	0	0	3	14.2	8.6	234	1.6	18	2.1	3.6	138	111	8.1	66	3	2005.000003	26.46319444	1.62	0.163802148	1	2.0972
84.87651946	1	3	0	0	0	0	0	2	13.1	13.9	348	1.3	27	2.3	3.9	135	90	8.9	67	4	0	30.52222222	30.85	0.163767319	0	28
56.80237342	2	2	0	0	0	0	0	0	24.9	9.3	195	0.9	18	1.7	3.4	140	106	7	33	5	0	8.445138889	8.42	0.163725553	0	28
37.87693966	2	3	0	1	0	0	0	1	10.2	6.2	130	2.4	55	1.7	6	132	104	7.5	54	4	749.9999936	8.027777778	2.02	0.163687987	1	0.6694
55.00268277	1	3	0	0	0	0	0	2	14.4	9	321	0.8	36	1	4.2	135	97	8.1	55	4	0	12.68680556	1.81	0.163628382	0	28
68.46364237	2	3	0	0	0	0	0	0	32.8	11.2	232	0.8	12	1.4	3.5	142	107	8.2	38	3	0	28.11111111	6.74	0.163590478	1	21.53169
64.80033542	1	2	0	1	0	1	0	0	25.8	10.6	139	3.7	104	1.2	5.1	140	98	9.5	50	4	0	69.22222222	16.61	0.1635794	0	28
59.91065406	1	3	0	0	0	0	0	3	9.8	9.8	257	0.7	13	1.2	4.4	138	100	8.6	28	0	0	12.04097222	8.11	0.163576916	0	28
76.42148235	2	3	0	0	0	1	0	3	11.9	12.5	282	2.6	32	1.4	4.4	135	95	7.6	56	1	0	2.240972222	3.16	0.163566573	1	25.98889
47.69551109	2	4	0	0	0	0	0	3	26.8	7.8	292	1.4	16	2.5	4.2	138	96	9.4	92	5	1050.000019	17.90902778	4.95	0.163537403	0	28
72.15539834	2	3	0	0	0	0	0	2	14.3	11.8	190	1.4	22	1.1	5	139	103	7.8	61	2	0	24.63541667	9.85	0.163535928	0	28
72.1638365	2	3	0	1	0	0	0	0	36.8	11.8	185	1.2	37	1	4.5	140	94	8	70	0	350.0000095	52.84166667	26.29	0.163516805	0	28
57.49745747	2	2	0	0	0	0	0	3	2.8	9.4	542	1.7	38	4.9	4.3	141	109	8.2	95	2	0	9.082638889	1.83	0.16348549	0	28
42.21561237	1	3	0	1	0	0	0	0	19	6.9	178	1.7	36	1.5	4.3	140	108	7.7	76	1	350	3.929861111	5.02	0.16344664	1	24.20839
66.69282451	1	3	0	0	0	0	0	2	15.6	10.9	113	1.3	32	1.4	6.3	140	113	8.1	54	5	0	15.57986111	2.59	0.163435873	1	4.13227
83.21540133	1	4	0	0	0	0	0	2	20.6	13.6	143	1.3	21	1.3	4.5	137	105	8.4	58	5	0	9.445138889	3.31	0.163431285	0	28
71.60130133	1	3	0	1	0	0	0	2	20.1	11.7	138	0.9	54	1.2	5.5	134	97	7.3	65	4	0	4.827777778	1.32	0.163404851	0	28
70.38524701	2	3	1	0	0	0	0	3	3.1	11.5	152	1.4	31	1.7	4.7	139	103	9.1	48	7	3446.000032	3.852777778	1.37	0.163386512	0	28
77.73917506	1	3	0	0	0	0	0	2	4.1	12.7	338	0.8	13	0.9	4.5	131	102	7.6	79	1	0	26.35	26.44	0.163366797	1	1.90394
91.22146656	1	3	0	0	0	1	0	2	4.2	14.9	245	2.3	41	1.3	5.1	137	106	8.1	64	1	0	60.89583333	9.18	0.163338746	0	28
61.84013932	1	2	0	1	0	0	0	3	10.7	10.1	213	1.5	22	1.3	4.2	125	97	6.5	124	4	0	4.770138889	2.04	0.163324341	0	28
79.00623194	2	3	0	0	0	0	0	0	10.3	12.9	122	0.6	12		3.7	139	103	8	27	3	0	8.080555556	6.11	0.163278259	0	28
70.45403497	2	3	1	0	0	1	0	2	32.6	11.5	172	2.5	50	1.5	4.4	136	102	8.8	46	6	0	11.89375	11.81	0.163226989	1	16.90833
72.31000322	2	2	1	1	0	1	0	3	13.7	11.8	156	2	28	1.9	4	139	92	9.4	100	2	0	7.968055556	4.04	0.163186274	0	28
67.43094715	2	1	0	0	0	1	0	2	9.8	11	164	0.8	27	1.4	4	141	111	7.3	99	2	0	12.75277778	7.23	0.163129846	0	28
64.99899138	1	3	1	0	0	0	0	3	11.3	10.6	520	1.3	37	1.3	4.5	134	94	8	136	0	0	0.963888889	1.01	0.163079454	1	27.82824
69.3046525	1	3	0	0	0	0	0	0	5.1	11.3	142	0.7	25	1	5.4	143	113	8.6	48	0	0	3.540277778	3.52	0.163048217	0	28
84.02549679	2	4	0	0	1	0	0	3	7.6	13.7	68	3.9	59	1.1	4.8	140	111	5.9	104	5	0	7.573611111	2.88	0.163045748	0	28
61.9495	1	3	0	1	0	1	0	3	6.6	10.1	81	0.7	8	2.3	4	137	99	8.8	92	8	724.9999952	11.01875	3.91	0.163036021	0	28
69.31072062	1	3	0	1	0	1	0	2	28.8	11.3	120	1.6	42	0.9	4.8	133	102	7.4	102	7	375	26.65277778	20	0.163033942	0	28
57.04703883	1	3	0	1	0	0	0	2	25.5	9.3	216	2	72	6.4	4.9	131	97	7.1	77	1	700.0000191	29.98888889	11.25	0.163023361	0	28
56.44527365	1	3	0	0	0	0	0	0	7.1	9.2	81	0.8	8	1.4	3.2	147	121	7.1	39	3	0	28.12847222	3.77	0.162989732	0	28
84.05869503	1	3	0	0	0	0	0	0	28.3	13.7	161	1.4	20	1.2	4.4	141	108	7.3	35	4	0	21.25833333	6.11	0.162981355	0	28
60.13134176	2	3	0	0	0	0	0	3	18.6	9.8	293	0.3	12	1.4	4.2	146	115	6.6	85	3	1099.999986	1.618055556	1.41	0.162976573	1	27.3488
69.94894565	1	3	0	0	0	0	0	3	7.8	11.4	343	0.8	20	1.6	4.1	140	102	8.5	64	0	0	3.938888889	2	0.162976009	0	28
73.03741545	2	3	0	0	1	0	0	2	18.8	11.9	316	0.7	7	1.4	3.9	139	109	6.4	28	0	0	9.497222222	2.78	0.16293019	0	28
63.21764048	1	3	1	1	0	0	0	0	6.8	10.3	164	0.9	23	1.3	4.5	140	109	9	40	0	0	8.881944444	1.92	0.162929206	0	28
77.35555772	1	3	0	0	0	1	0	3	8.9	12.6	174	5.7	95	3.3	4.5	137	102	8.9	43	12	0	14.57916667	5.56	0.162884224	0	28
78.58509442	1	3	0	0	1	1	0	1	32.4	12.8	711	1.2	33	1.4	4.2	139	96	7.5	40	5	0	1.250694444	1.11	0.162880761	1	27.10486
65.69231686	1	3	1	0	0	1	0	3	22.9	10.7	359	5	100	1.2	6.4	138	108	7.1	65	0	551.0000038	13.07708333	13.07	0.162880539	1	15.58958
72.4618209	1	4	0	1	0	0	0	1	28.9	11.8	21	1.5	67	1.1	5	140	101	7.6	85	0	0	16.97847222	3.1	0.162844376	0	28
73.69695039	1	3	0	1	0	1	0	3	22.8	12	283	1.7	36	3.2	4.5	137	108	7.9	102	7	0	7.626388889	4.12	0.16282899	0	28
74.92898643	2	3	0	1	0	1	0	2	15	12.2	228	0.7	18	1.3	4.9	133	99	9	71	1	0	18.575	1.33	0.162820833	0	28
62.66782883	1	2	0	0	0	0	0	3	4.2	10.2	281	7.5	37	1.1	3.8	143	104	8.2	31	3	0	1.066666667	1.06	0.162762939	1	27.76806
51.02194253	1	3	0	0	0	0	0	0	4.8	8.3	85	0.7	25	1.7	4	142	104	8.4	40	7	700	2.403472222	2.46	0.162675108	1	26.5306
53.51473011	1	3	0	0	0	0	0	0	35.7	8.7	37	1.1	17	1.2	4.3	143	112	7.6	25	9	0	14.62916667	7.42	0.162572062	0	28
63.36097193	1	3	0	1	0	0	0	3	6	10.3	220	8	63	1.3	4.4	144	99	8.2	66	1	0	10.93055556	5.65	0.162560638	1	22.58204
54.75474883	2	3	0	1	0	0	0	3	36.5	8.9	101	1.3	20	2.1	3.9	130	106	6.3	89	0	700.0000095	11.81388889	3.57	0.162542979	1	1.3132
59.06184066	1	3	0	0	0	0	0	2	12.9	9.6	524	0.9	19	4.1	3.5	138	110	8.5	21	0	0	3.744444444	3.73	0.162541497	1	24.94306
80.00637728	1	3	1	0	0	0	0	3	5.3	13	240	1.3	50	1.1	3.8	138	103	9.7	96	6	0	33.08125	10.37	0.162487047	0	28
67.69889355	2	4	0	1	0	0	0	2	19.6	11	383	1.7	53	1.2	3.6	137	110	7.3	63	8	1983.000007	12.26597222	4.27	0.162484192	1	15.3495
66.48160421	1	3	0	0	0	0	0	2	18.2	10.8	234	0.5	9	1.1	4.1	133	105	7.7	75	1	0	21.28402778	15.99	0.162450954	0	28
69.57040385	2	3	0	0	0	0	0	2	7.5	11.3	330	0.5	11	1.1	4.2	132	101	7	40	5	0	12.51319444	1.65	0.16242539	0	28
60.34357669	1	3	0	1	0	0	0	3	27.1	9.8	757	1	29	1.3	6.2	134	98	7.7	94	1	0	22.86944444	3.12	0.162403366	0	28
54.82026574	1	3	0	0	0	0	0	2	14.5	8.9	50	1.5	47	1.6	4.2	132	100	9.5	65	2	0	7.7125	4.82	0.16234872	0	28
65.92239073	1	3	0	0	0	0	0	3	34.2	10.7	53	1.8	81	4.7	4.9	141	113	6.6	127	0	0	4.488194444	1.56	0.162312075	0	28
51.13833013	1	3	0	0	0	0	0	2	4.2	8.3	135	2	39	1.5	4.2	118	88	7.1	97	6	0	11.67083333	5.39	0.16230487	1	16.48787
86.88645375	1	3	0	1	0	1	0	3	2.3	14.1	438	1.1	61		4.8	133	100	8	116	2	0	14.09791667	8.94	0.162280763	0	28
73.33017211	1	4	0	1	0	1	0	3	3.4	11.9	124	1	16	1.4	4	138	103	8.9	97	4	8688.00008	23.62777778	2.44	0.162279723	1	26.1745
80.73208882	1	4	0	1	0	1	0	2	10.8	13.1	175	2.1	43	1.2	4.1	144	114	7.2	67	6	0	2.477777778	1.56	0.162265094	1	26.47546
64.09555689	2	3	0	0	0	0	0	1	12.6	10.4	151	0.3	3	1.8	3.4	126	91	7.7	71	1	0	6.785416667	3.83	0.162257737	0	28
85.68036535	2	3	0	0	0	0	0	0	64.8	13.9	201	1.6	30	1.3	3	148	111	7.7	65	8	0	18.26041667	4.58	0.162230868	0	28
67.19321588	1	2	0	0	0	0	0	1	28.3	10.9	183	11.3	71	4.3	9.7	129	95	6.1	79	4	0	33.53125	33.59	0.162218758	0	28
66.58579707	1	3	0	1	0	0	0	2	16.9	10.8	287	1.1	24	1.3	4.1	136	103	9.4	64	3	0	5.241666667	2.73	0.162196752	0	28
45.65181388	2	2	0	0	0	0	0	2	7.4	7.4	60	0.9	9	2.6	3.1	138	111	6.5	64	3	558.9999962	12.97708333	10.01	0.162096516	1	9.62775
75.91179653	1	2	0	0	0	0	0	2	8.5	12.3	81	1.6	14	1.2	4.2	135	110	6.8	58	9	0	9.40625	4.66	0.162030153	0	28
59.87811278	2	3	0	1	0	0	0	0	13.1	9.7	196	1.2	24	1.4	4.1	129	100	7.1	46	0	0	19.01111111	1.67	0.161995754	1	9.06389
74.07936709	1	3	0	1	0	1	0	1	20.6	12	156	1.7	32	3.4	4.9	138	102	8.5	53	0	0	7.970833333	3.12	0.161988425	0	28
54.32708915	2	3	0	0	0	0	0	3	22.4	8.8	166	6.1	90	1.2	3.9	143	108	8.2	58	4	349.9999952	4.396527778	4.4	0.161981806	1	24.30694
68.52970017	1	3	0	1	0	1	0	2	8.9	11.1	301	2	70	1.4	3.7	132	93	8.8	48	0	0	13.53402778	4.66	0.161973567	0	28
64.82619689	1	3	0	1	0	1	0	3	13.3	10.5	187	1.5	21	2.4	4.4	140	105	8.2	42	0	0	6.290972222	1.29	0.161971556	0	28
54.95957406	1	3	0	0	0	0	0	3	20.6	8.9	76	2.8	47	1.6	4.6	141	114	8.7	117	10	0	2.370833333	2.34	0.161937208	0	28
63.61694256	2	3	0	0	1	0	0	0	34.7	10.3	389	0.8	19	1.3	3.6	144	108	8.3	94	1	0	3.256944444	3.36	0.161906555	1	25.56207
61.76871316	2	3	0	0	0	1	0	3	49.7	10	640	1.4	19	1.3	4.4	128	103	8	68	5	724.9999866	2.126388889	2.22	0.161894258	1	25.9167
56.21376428	2	3	0	0	0	0	0	1	12.5	9.1	226	0.5	9	1.1	4.4	134	99	9.1	64	1	350.0000095	18.69861111	4.57	0.161882061	1	2.84097
55.59650831	2	1	0	1	0	0	0	2	18.4	9	358	1.9	48	1.2	3.6	149	109	9	60	8	0	43.23472222	43.35	0.16188067	0	28
60.5641799	2	3	0	1	0	0	0	3	0.7	9.8	177	2.1	41	1.1	4.8	133	98	7.3	63	2	724.9999917	7.680555556	2.66	0.161811817	0	28
63.66433123	1	2	0	1	0	0	0	3	3.4	10.3	13	2.4	36	3	5.1	127	93	9.5	103	9	8639.999951	53.11180556	8.29	0.161786039	0	28
61.21865685	1	3	0	0	0	0	0	2	6.1	9.9	405	1.8	28	1.3	5.3	128	95	7.7	57	4	0	29.8	12.05	0.161715407	0	28
64.31399669	2	3	0	0	0	0	0	2	8.7	10.4	152	0.6	9	1	3.9	135	101	7.7	56	0	0	5.140277778	3.96	0.161706635	0	28
61.2349386	2	3	1	0	0	0	0	2	35.5	9.9	275	0.4	20	1.5	3.4	145	107	7.1	54	4	350	0.83125	1.02	0.161672408	1	27.8566
55.05228961	2	3	0	1	0	0	0	0	10.9	8.9	246	0.6	12	1.1	3.9	138	103	6.8	29	3	0	5.034027778	3.96	0.161664484	0	28
55.05812166	1	3	1	1	0	1	0	0		8.9	83	1.4	20	1.4	4.1	133	100	7.9	62	1	0	32.44305556	25.03	0.16164736	0	28
56.2992195	2	3	0	0	1	0	0	1	6.4	9.1	39	1.5	62	2.3	3	153	117	8.9	101	0	1729.999964	2.120138889	2.15	0.161636344	1	26.4417
61.86729788	2	4	0	1	0	1	0	3	20.1	10	56	2.8	60	1.5	3	136	96	6.8	98	1	0	98.525	23.36	0.161636282	0	28
84.13958972	2	3	0	0	0	0	0	3	19.7	13.6	246	2.1	31	1.3	8.7	130	112	7.4	91	8	0	2.801388889	2.86	0.161636158	1	25.69861
69.91018991	2	3	0	1	0	0	0	2	19.8	11.3	323	1.1	22	1.1	3.5	137	103	7.9	40	5	829.9999927	17.66458333	11.19	0.161635951	1	17.56692
57.55030105	2	3	0	0	0	0	0	3	20.6	9.3	309	2.3	22	1.5	4.3	138	108	7.9	54	2	725	15.63958333	5.7	0.161597765	1	13.0787
76.11693351	2	3	0	0	0	0	0	2	38.7	12.3	337	0.5	18		2.6	137	109	7.4	45	0	0	62.91388889	3.98	0.161593478	0	28
73.02836217	1	3	0	1	0	1	0	3	4.2	11.8	133	1.9	47	1.6	4.2	165	125	8.6	84	4	0	28.95277778	5.43	0.161581058	1	2.3547
76.74700663	2	4	0	0	0	1	0	3	10.3	12.4	161	1.9	88	1.5	5.4	128	97	7.5	79	2	375	54.81944444	34.68	0.161569819	0	28
76.1306782	2	3	0	0	0	1	0	3	19.2	12.3	190	1	32	4.4	4.6	146	115	7.6	82	1	0	25.80416667	1.84	0.161564304	0	28
42.71006194	2	4	0	1	0	0	0	3	11.5	6.9	96	0.6	10	2.2	3.1	128	87	6.9	140	2	1955.000018	10.10208333	2.94	0.161554437	0	28
33.42867241	1	3	0	0	0	1	0	2	8.1	5.4	164	1.4	19	2.4	5.6	139	110	8	32	3	1983.000036	1.242361111	1.3	0.161537974	1	27.5485
80.50011765	1	3	0	0	0	1	0	3	32	13	151	5.8	62	1	6	137	95	7.3	103	1	1450.000009	7.388194444	3.02	0.161490447	1	20.81726
62.55054183	1	3	0	0	0	0	0	0	12.2	10.1	225	1.1	36	1.3	4.8	127	96	6.9	65	1	0	46.02152778	13.88	0.161469425	0	28
68.74907337	1	3	0	0	0	0	0	2	5	11.1	123	0.5	14	1.1	4	127	98	7.7	58	4	0	5.611805556	2.7	0.161456722	1	23.05069
52.03804852	2	3	0	0	0	0	0	0	17.9	8.4		0.7	18	1.4	4.7	139	98	8.3	36	0	0	12.42986111	6.24	0.16142035	0	28
67.53298665	2	3	0	0	0	0	0	3	8.3	10.9	225	1	28	1.7	5.1	138	109	8.3	81	1	0	54.09305556	37.28	0.161402605	0	28
63.21704316	1	3	0	0	0	0	0	3	14.2	10.2	430	2	27	2	5.2	139	108	7.5	88	6	842.9999681	9.067361111	2.32	0.161348894	0	28
54.54108151	2	3	0	0	0	0	0	2	14.3	8.8	143	0.5	7	4.8	4.3	118	85	6.7	96	4	1424.999996	13.82777778	3.66	0.161346269	0	28
72.54380269	1	3	0	1	0	0	0	3	15.7	11.7	236	4.5	95	1.5	4.8	136	97	7.7	45	0	0	5.120138889	1.14	0.161281868	1	20.86668
44.0325298	1	4	0	1	0	0	0	3	5.5	7.1	156	9.7	105	1.4	4.7	144	102	6.2	65	10	1348.999988	66.83680556	2.71	0.161244426	0	28
75.06112028	1	3	0	0	0	1	0	3	39	12.1	216	9.9	97	1.6	4	135	98	8.5	100	0	0	8.233333333	3.65	0.161201964	0	28
81.27950456	1	3	0	1	0	0	0	0	10.8	13.1	199	0.9	15	1.3	4.7	129	92	7.7	31	0	0	9.786805556	2.66	0.161172242	0	28
83.14947023	2	3	0	1	0	0	0	3	9	13.4	145	1.4	22	1	5.2	132	100	8.5	104	2	724.9999981	10.89444444	3	0.161155567	0	28
70.7654752	1	3	0	1	0	0	0	2	14.8	11.4	258	0.7	14	1.3	4.3	141	109	8.6	32	4	0	9.897916667	3.97	0.161095505	0	28
83.80963824	1	3	0	1	0	1	0	0	18.9	13.5	124	1.2	42	1	4.2	132	99	8.7	57	3	0	2.00625	2.11	0.161079326	1	26.80255
63.33582187	1	3	0	1	0	0	0	2	5.2	10.2	231	1	22	1.1	4.3	128	102	7.4	83	4	0	7.020833333	2.98	0.161046304	0	28
56.5167078	1	3	0	0	0	0	0	1	4.5	9.1	194	0.7	15	1.2	4	141	106	8.5	50	3	0	9.449305556	7.27	0.161014333	1	14.31181
59.00936791	2	3	0	1	0	0	0	2	8.5	9.5	313	1.5	21	1	4	142	99	9.4	47	6	445	23.75347222	7.97	0.160991387	0	28
65.84962694	1	4	0	0	0	1	0	3	15.8	10.6	78	1.4	60	4.2	4.6	132	97	7.9	87	1	0	4.384722222	1.44	0.160972818	0	28
71.44280193	1	4	0	0	0	0	0	0	13.7	11.5	171	1.3	29	1.2	5	142	108	7.5	47	5	0	14.84236111	3.84	0.160967931	1	13.74866
72.06616047	1	2	1	1	0	1	0	3	11.1	11.6	175	12	57	2.1	5.2	137	92	8.6	55	7	0	16.65486111	14.85	0.160963203	1	11.86667
59.64541341	1	2	0	1	0	0	0	3	14.8	9.6	62	7.3	48	1.3	3.3	133	89	7.6	53	10	0	7.884722222	4.8	0.160951186	0	28
57.17098823	2	2	0	1	0	0	0	0	22.1	9.2	242	0.7	13	1.5	3.4	148	119	7.1	33	5	0	23.80625	8.74	0.16092078	0	28
90.10946646	1	4	1	1	0	0	0	3	7.9	14.5	185	0.9	20	1.1	4.8	136	98	7.8	82	0	0	10.10972222	10.23	0.160915391	1	18.62064
56.55201414	1	3	0	1	0	0	0	0	37.7	9.1	445	1.7	26		4.4	133	111	6.9	47	1	0	11.91736111	3.63	0.160913809	0	28
67.74666819	1	3	0	0	0	1	0	1	12.2	10.9	242	1	26	1.6	4.1	141	99	8.8	68	1	350.0000095	14.98958333	8.12	0.160893521	0	28
69.61434268	1	3	0	1	0	0	0	3	36.1	11.2	248	3	29	1.8	4.6	139	101	7.5	75	3	563	15.56666667	6.7	0.160886386	1	3.01123
64.02903897	1	4	0	0	0	0	0	3	12.31	10.3	199	1.9	43	1.4	3.3	106	84	6	135	0	0	3.569444444	1.58	0.16086451	0	28
64.03235298	1	4	0	0	0	0	0	2	34.4	10.3	230	0.9	24	1.4	3.6	138	106	8.4	54	0	700	5.580555556	2.69	0.160856185	0	28
55.33035274	1	3	0	0	0	0	0	0	10.3	8.9	160	1.3	24	1.3	7.4	135	101	7.2	47	0	0	13.44722222	13.62	0.160852038	1	15.15656
54.71284952	1	2	0	0	0	0	0	3	12.1	8.8	276	4.1	22	1	4.1	142	102	8.1	56	3	2825	6.875694444	3.21	0.160839731	0	28
74.00605763	1	3	0	0	0	0	0	0	16.2	11.9	164	1	16	1.3	4.1	138	103	8.1	46	4	0	7.860416667	2.21	0.160797648	0	28
52.86997304	1	4	0	0	0	1	0	3	0.1	8.5	15	3.5	35	1.3	3.8	132	104	8.1	44	9	0	7.872222222	1.64	0.160771786	0	28
57.22533576	1	1	0	1	0	0	0	3	26.1	9.2	610	1.7	18	1	4.5	126	93	7.1	115	1	350.0000095	13.73611111	4.64	0.160767951	0	28
57.84754499	1	3	0	0	0	1	0	0	17.6	9.3	570	0.4	13	4.4	4.1	140	101	8.3	62	0	0	13.18819444	13.29	0.16076741	1	15.77778
53.49630253	2	3	0	0	0	0	0	1	8.7	8.6	184	0.3	4		3.3	146	108	7.9	33	0	0	8.76875	4.86	0.160758774	0	28
60.39852877	1	3	0	1	0	0	0	0	5.9	9.7	87	1.3	40	1.4	4.3	139	103	8.3	38	1	0	9.703472222	1.61	0.160599938	0	28
66.01214035	1	3	0	1	0	0	0	0	15.4	10.6	168	1.8	28	1.2	4.6	137	104	7.6	65	1	0	23.97847222	6.1	0.160576523	0	28
62.28041248	2	3	0	1	0	0	0	0	25.8	10	369	0.7	11	6.9	3.2	140	106	8.4	34	0	0	22.78055556	2.73	0.160564126	0	28
37.99127306	1	3	0	0	0	0	0	0	18.1	6.1	310	2.6	51		4.2	144	113	7.3	55	0	699.9999733	23.99930556	1.65	0.16056319	0	28
68.51183721	1	3	0	0	0	0	0	3	20.5	11	276	10.1	112	0.9	6.9	139	92	7.7	91	2	0	16.05625	15.74	0.160556197	1	12.88243
57.31210852	2	4	0	0	0	0	0	2	6.6	9.2	12	0.9	45	2	3.5	133	96	7.4	72	5	749.9999857	6.916666667	2.04	0.160524543	0	28
45.48330019	1	3	0	0	0	0	0	0	9	7.3	76	1.1	12	1	3.6	141	112	7.2	37	1	629.0000057	4.132638889	2.11	0.160498468	0	28
77.88885892	1	3	0	1	0	0	0	0	10.6	12.5	60	1	76	1.3	4.4	140	108	11.3	70	1	0	24.125	11.02	0.160485083	0	28
57.34404799	1	3	0	1	0	0	0	1	31.6	9.2	870	0.6	35	2	4.2	135	105	8.3	60	0	0	10.26180556	4.88	0.160435134	0	28
79.79844513	1	3	0	0	0	0	0	0	24.5	12.8	159	1	21	1.4	5	138	101	8.6	65	2	0	31	2.05	0.160404128	0	28
67.33354788	1	3	0	0	0	1	0	2	15.9	10.8	198	2.4	42	1.4	8.2	144	112	9.7	87	8	0	21.27708333	2.06	0.160395529	0	28
66.73136357	2	3	0	1	0	1	0	2	12.9	10.7	187	3.9	86	1.4	4.4	134	100	9.4	77	0	0	21.37013889	2.03	0.160344393	0	28
77.33396047	2	4	0	0	0	1	0	1	7	12.4	201	1.5	36	1.5	4.2	148	113	8.1	26	2	0	4.90625	1.97	0.160343527	0	28
58.6259912	1	3	0	1	0	1	0	3	4.3	9.4	270	6.7	94	3.3	7	140	100	7.6	54	5	2768.000015	1.735416667	1.88	0.16033844	1	26.8588
71.73520038	1	4	0	1	0	0	0	0	25	11.5	187	1.6	25	1.3	4.3	139	106	7.5	49	4	0	36.77777778	23.87	0.160311813	0	28
58.63782483	1	3	0	0	0	0	0	2	20.2	9.4	193	7.2	51	1.8	5.4	129	93	9	68	4	1100.00001	2.802083333	1.95	0.160306083	1	27.0012
79.85354938	1	3	0	0	0	1	0	0	6.5	12.8	111	2.2	49	3.7	5.1	139	108	7.6	51	7	0	7.472222222	1.23	0.160293438	0	28
57.40205178	1	4	0	1	0	0	0	3	4	9.2	29	3.4	26	2.5	4.6	133	97	8.3	84	8	1050.00001	32.81319444	16.99	0.160273017	0	28
60.52827227	1	3	1	1	0	0	0	1	18.3	9.7	234	0.9	27	1.6	4.2	131	105	7	75	2	0	10.92361111	2.9	0.160255689	0	28
70.51758682	2	4	0	0	0	1	0	3	3.6	11.3	192	1.3	18	1.4	4.1	142	111	7	115	1	699.9999733	4.649305556	4.07	0.160243714	1	23.95278
55.54953124	2	2	1	0	0	0	0	0	3.7	8.9	227	0.8	20	1.7	3.5	145	113	6.5	74	2	0	15.65694444	3.73	0.160217374	0	28
83.01615367	1	3	0	0	0	1	0	2	4.8	13.3	307	2.8	62	1.4	3.6	141	113	6.4	63	3	725.0000095	7.063888889	7.12	0.160209783	1	21.691
51.19707063	1	4	0	0	0	0	0	2	2	8.2	303	1.9	25	1.4	4.2	142	113	7.8	98	4	1906.00001	2.438888889	3.12	0.160165414	1	25.896
66.81335533	1	4	0	0	0	0	0	1	12.7	10.7	328	1.7	54	1	4.6	152	115	8.8	70	1	0	26.84513889	1.56	0.160147622	0	28
71.20648798	2	4	0	0	0	0	0	1	35.4	11.4	216	0.9	21	1.2	2.9	140	99	8.1	49	1	0	34.94652778	11.2	0.160097771	0	28
69.33392434	1	3	0	1	0	0	0	3	6.3	11.1	161	0.7	16	3.8	3.7	129	94	7.4	125	5	350.0000095	4.486805556	2.94	0.160094789	1	24.05728
68.71435894	2	4	0	0	0	1	0	3	22.1	11	130	0.5	22	3.9	3.6	133	107	7.4	83	0	0	4.668055556	2.72	0.160082989	0	28
70.58953212	2	3	1	1	0	1	0	3	8.2	11.3	270	1.7	42	10	5.1	132	91	8.2	114	6	0	9.048611111	5.85	0.160080392	1	23.11527
56.85693093	1	4	0	1	0	1	0	3	22.6	9.1	114	3.6	84	1.3	5.1	133	101	7.7	74	4	0	41.14652778	3.34	0.160050848	0	28
65.60468029	1	3	0	1	0	1	0	2	7.2	10.5	190	2	19	4.8	5.4	135	94	9.2	44	4	0	5.223611111	5.31	0.160049557	1	22.82632
68.76031401	1	3	0	1	0	0	0	3	7.6	11	239	0.8	18	1.3	4.1	116	86	8.5	67	0	0	8.038888889	1.79	0.159976	0	28
61.29070444	1	3	0	0	0	1	0	3	1.7	9.8	143	1.9	22	2.7	3.8	143	112	8.3	127	2	0	14.42013889	14.33	0.159893741	1	14.33934
62.55515894	2	3	0	0	0	1	0	3	11.9	10	414	1.5	21	4.1	4	138	105	8.1	66	2	349.9999969	6.664583333	2.12	0.159858918	0	28
67.59412663	2	3	0	0	0	0	0	2	12.9	10.8	235	0.8	15	1.2	2.9	138	103	8.5	40	0	0	30.40069444	9.74	0.159777196	0	28
82.62905211	1	3	0	0	0	0	0	3	16.3	13.2	247	2	67	1.4	4.2	143	102	9.2	69	3	6212.000072	6.254166667	1.3	0.159750108	0	28
49.45502556	1	1	0	0	0	0	0	0	6.1	7.9	195	0.6	16	1.2	4.2	136	105	7.3	43	3	0	10.00347222	2.14	0.159741096	1	26.6148
57.60373997	2	3	0	1	0	1	0	3	2.6	9.2	278	2.2	51	1.2	4.3	140	102	8.7	101	0	0	8.98125	6.29	0.159711852	0	28
64.50055032	2	1	0	0	0	0	0	2	1.6	10.3	355	0.8	13	1	4.1	142	110	7.9	121	0	1050.000029	4.390277778	4.31	0.15968856	1	24.1049
48.84557248	2	3	1	1	0	0	0	3	16.2	7.8	123	2.6	34	1.5	4.7	127	91	7.3	59	5	0	8.211805556	3.05	0.15968694	0	28
53.86248288	2	3	0	1	0	0	0	1	17.2	8.6	276	3.1	57	1.1	5.1	129	93	7.9	68	0	725.0000095	15.37916667	2.91	0.159665866	0	28
78.92646717	1	3	0	0	0	1	0	3	22.7	12.6	238	3.7	39	1.1	3.9	136	100	7.4	63	5	0	7.827083333	7.71	0.159642265	1	20.84701
81.43922667	1	4	0	0	0	1	0	2	7.7	13	354	1.2	14	1.5	4.2	136	101	8.6	55	6	0	3.833333333	2.04	0.159628235	0	28
62.64590851	2	3	0	0	0	0	0	1	14.4	10	84	1.1	20	1.2	3.5	141	110	7.2	72	8	0	7.568055556	1.72	0.159627344	0	28
81.49418643	1	2	0	0	0	0	0	3	13.8	13	72	2.5	35	1.2	5	141	117	6.2	81	4	0	6.704861111	4.82	0.159520581	0	28
57.70333885	1	3	0	0	0	1	0	0	10.9	9.2	302	0.8	15	3.4	4.1	139	102	8	33	3	0	6.7875	6.91	0.159436181	1	21.61559
74.02904186	1	2	0	1	0	0	0	2	9.9	11.8	129	3.3	69	1.2	4.4	152	110	10.3	70	0	0	52.06041667	52.06	0.159396903	0	28
58.97539789	2	3	0	1	0	0	0	3	6	9.4	39	0.5	12	1.1	3.6	140	101	8.1	87	4	349.9999958	4.586111111	2.33	0.159388496	0	28
87.22393638	1	3	0	0	0	0	0	2	31.8	13.9	311	1.9	71	1.2	5.7	135	95	8.8	92	2	0	12.87986111	10.77	0.159359925	0	28
80.96386079	2	4	0	0	0	0	0	0	12.9	12.9	205	1	16	1.1	3.1	139	100	8.1	34	1	0	41.60555556	7.63	0.159330347	0	28
66.56258742	2	3	0	0	0	1	0	2	5.1	10.6	93	0.5	11	2.3		142	109	4.4	38	6	700.0000114	4.379166667	5.38	0.159248617	1	23.6496
63.49336969	1	3	0	1	0	0	0	3	7.4	10.1	93	3.6	16	2.1	3.5	138	98	8.5	107	7	921.0000197	61.98541667	2.99	0.159071727	0	28
51.55569701	2	3	1	1	0	0	0	2	10.8	8.2	49	0.6	25	2	3.6	147	106	8.4	71	0	1027.000004	5.209027778	5.39	0.159051288	1	23.60105
72.30710422	2	3	0	1	0	1	0	3	10.8	11.5	259	0.7	11		3.6	134	110	6.6	66	1	0	43.86597222	6.92	0.159043847	0	28
60.99019615	1	3	0	1	0	0	0	2	24.6	9.7	243	9.3	102	1	5.5	135	92	7.8	80	0	0	15.02083333	14.28	0.159041954	1	13.80706
71.71339497	1	3	0	0	0	1	0	0	14.4	11.4	142	1.5	27		3.7	141	109	8	42	3	0	24.54166667	3.31	0.158966118	1	3.5875
78.04037308	2	1	0	0	0	0	0	0	34.9	12.4	118	0.8	13	1.4	2.6	139	106	7.9	42	4	0	16.84236111	1.82	0.158892116	0	28
68.60165977	1	3	1	0	0	1	0	1	8.7	10.9	174	3.2	37	1.5	3.8	145	114	4.8	60	1	0	4.632638889	2.46	0.158888284	0	28
54.12798037	2	3	0	1	0	0	1	3	13.4	8.6	216	0.8	10	1.4	4.4	143	115	7.9	74	4	0	31.88958333	2.14	0.158882706	0	28
50.98121116	1	3	0	0	0	0	0	0	12.4	8.1	82	1.2	20	1.7	3.1	134	108	6.9	45	4	1680.000029	2.790277778	2.87	0.158882063	1	25.7624
48.47384869	2	4	0	0	0	0	0	0	19.1	7.7	162	0.7	9	1.7	3.8	147	117	7.1	38	6	0	10.69236111	1.39	0.158848538	0	28
79.96294223	1	3	0	0	0	1	0	2	4.1	12.7	154	5.1	53	3.3	2.6	140	106	7.4	72	1	0	11.84930556	11.95	0.158823571	1	16.87922
68.6326552	1	3	0	1	0	0	0	3	6.2	10.9	136	3.1	65	1.4	3.8	142	101	6	110	3	0	8.954861111	4.08	0.158816528	0	28
68.63880888	2	3	0	1	0	1	0	0	18.6	10.9	283	4	82	2.2	7.5	132	111	10	72	3	0	10.90208333	4.68	0.15880229	0	28
82.50388776	2	4	0	0	0	1	0	3	21.5	13.1	217	1.5	35	1.1	4.7	137	107	7.5	67	3	0	21.24583333	10.57	0.158780396	0	28
66.78664397	1	4	0	1	0	0	0	3	7.9	10.6	129	5.7	25	1.5	5	133	97	6.8	97	13	4999.999907	11.80416667	8.01	0.158714368	0	28
80.01935961	1	3	0	0	0	1	0	0	9.3	12.7	235	1.5	21	1	4.6	133	99	8.9	53	2	0	20.33402778	10.28	0.158711593	0	28
58.59777148	1	3	0	0	0	0	0	0	23.9	9.3	191	0.6	11	1.2	4	138	104	7.7	19	0	0	7.788194444	2.8	0.158709107	1	18.99097
57.98329973	2	3	0	1	0	1	0	3	11.3	9.2	251	0.6	18	1.3	4.1	129	97	7.1	50	1	2545.280092	8.011111111	5.16	0.158666375	0	28
81.32177593	1	3	0	1	0	0	0	3	20.7	12.9	109	2.3	34	1.4	3.8	141	106	8.5	52	6	0	5.660416667	2.46	0.158629098	0	28
61.83432126	1	4	0	1	0	0	0	3	15	9.8	429	0.8	11	2.8	4.2	133	99	8.6	48	0	0	32.31527778	32.32	0.158488034	0	28
63.09655988	1	3	0	1	0	0	0	3	13.4	10	171	1.4	24	1.3	3.4	140	107	8.2	71	0	562.9999924	22.08958333	22.12	0.158487246	1	5.97708
68.7800745	1	3	0	0	0	1	0	0	17.8	10.9	687	8.2	122	1.3	4.4	129	99	7.5	53	0	0	20.92291667	9.81	0.15847613	0	28
69.41327432	1	4	0	0	0	1	0	0	13.8	11	157	3.2	64	1.6	4.1	134	104	6.5	58	2	0	7.164583333	2.97	0.15847113	0	28
58.08144524	1	3	0	0	0	0	0	0	4.1	9.2	235	1	12	1.7	3.6	140	112	7.4	22	3	0	17.8375	17.96	0.158398262	1	10.18174
73.86709367	1	2	0	0	0	0	0	1	5.7	11.7	162	1.1	38	1.2	4.9	149	112	8.1	56	0	0	3.963194444	2.11	0.158392586	0	28
83.99675002	2	3	0	0	0	1	0	3	10.2	13.3	93	2.2	70	3.4	5.6	131	93	8.9	109	10	0	20.35833333	4.07	0.15833946	0	28
67.58522774	2	2	0	1	0	0	0	1	22.5	10.7	98	2.3	47	1.4	5.4	139	106	8.2	62	5	0	44.90902778	22.72	0.15831862	0	28
85.28588929	2	3	0	1	0	1	0	2	14.8	13.5	283	1.3	16	1	3.6	139	102	8.5	33	5	0	11.76597222	2.73	0.158291132	0	28
85.31911301	2	3	1	0	0	1	0	3	7.7	13.5	325	2	29	3.1	3.2	133	105	6.6	106	0	349.9999969	7.939583333	2.11	0.158229493	0	28
74.58321682	2	3	1	1	0	1	0	0	16.1	11.8	200	2.3	42	1.3	4.1	127	89	7.1	55	2	0	21.38888889	9.34	0.158212538	0	28
60.04732213	2	3	0	0	0	0	0	0	6.4	9.5	178	0.5	10	2.5	3.3	129	89	7.9	28	1	0	7.338888889	1.61	0.158208554	0	28
71.42935612	2	3	0	0	0	0	0	0	14.4	11.3	261	0.8	19	1	3.6	133	95	7.7	33	3	0	9.649305556	6.58	0.158198262	1	13.82795
68.90237645	1	3	0	0	0	0	0	0	32.3	10.9	219	0.8	20	1	4.7	137	99	8	28	0	0	7.185416667	2.14	0.158194834	0	28
66.37587925	1	3	0	1	0	0	0	2	5.7	10.5	132	1.1	12	1.3	3.7	141	91	8.7	87	5	0	25.66458333	17.98	0.158189995	0	28
73.97648157	1	3	0	0	0	0	0	0	21.8	11.7	306	0.9	33	1.1	4.6	144	105	10.3	28	3	0	5.684027778	1.76	0.158158373	0	28
77.77105955	1	3	0	1	0	0	0	2	11.8	12.3	127	1	32	1.2	4.2	143	103	8.6	108	1	1099.999971	12.64375	4.89	0.158156518	0	28
54.37652547	2	3	1	0	0	0	0	3	19	8.6	68	5.9	32	2.6	3.2	134	95	10	108	12	4677.999996	14.97777778	8.78	0.158156483	0	28
70.87064718	2	3	0	0	0	0	0	1	15.4	11.2	192	0.6	12	1.3	3.7	140	108	8.5	53	2	0	5.315972222	1.25	0.158034397	0	28
71.51067169	2	4	0	1	0	1	0	3	23.7	11.3	48	3	168	3.4	4.3	143	95	9	138	9	1050.000029	7.642361111	5.36	0.158018373	0	28
74.05271809	2	4	0	0	0	1	0	3	41.2	11.7	253	1.6	32	1.3	5	146	111	6.9	84	5	349.9999866	6.386111111	6.61	0.157995551	1	21.8234
47.47020294	2	2	0	0	0	0	0	3	8.8	7.5	198	0.9	13	1.3	3.2	140	108	8.5	114	4	0	10.79444444	7.78	0.157993847	0	28
75.95560432	2	2	0	1	0	1	0	3	21.9	12	410	2.1	21	1.9	4.4	136	99	9.8	42	6	1323.999991	8.034722222	3.72	0.157987026	1	25.14603
84.83512461	1	3	0	0	0	1	0	1	26	13.4	127	1.6	33	1.5	4.2	136	103	6.9	74	5	0	5.295138889	1.27	0.157953443	0	28
77.27365988	1	3	0	0	0	1	0	2	13.4	12.2	148	1.1	28	2.4	5.2	135	105	8.7	101	0	0	16.82083333	16.78	0.157880447	0	28
74.10767617	1	3	0	1	0	1	0	2	23.9	11.7	359	0.3	20	1.7	3.5	136	102	8.1	66	0	0	15.46388889	7.86	0.157878382	1	14.27387
70.30898593	1	4	0	1	0	0	0	3	4	11.1	56	1	10	2.4	3.4	135	98	8.8	80	6	350.0000095	68.01319444	2.79	0.157874557	0	28
63.35336161	2	3	0	1	0	1	0	3	16	10	307	1.7	50	1.5	4.2	131	96	8.3	60	2	749.9999768	3.840277778	1.83	0.157844821	1	22.9313
51.96598055	1	3	0	0	0	1	0	3	30.3	8.2	556	2.2	55	3.1	4.4	137	103	7.5	148	1	375	5.490277778	3.94	0.157795541	1	24.43873
69.1008892	2	3	0	0	0	0	0	2	21.4	10.9	1233	0.3	10	1	2.6	145	117	5.5	62	1	350.0000095	2.64375	2.64	0.157740372	1	26.08472
55.80119756	2	3	0	1	0	0	0	1	20.5	8.8	217	0.9	11	1.2	3	142	111	7.3	59	1	0	34.67291667	1.36	0.157702709	0	28
51.3884506	1	3	0	0	0	0	0	3	18.5	8.1	341	2.3	65	1.1	4.9	138	109	6.7	150	3	659.9999857	34.89305556	2.13	0.157622966	0	28
73.59918987	2	3	0	1	0	0	0	3	2.1	11.6	93	1.3	21	1.7	4.5	138	114	6.1	89	4	557.9999828	5.222916667	2.15	0.157610431	1	17.56227
[truncated: 3,181 more rows]
